# Supplementary material for: 1-(2,4-Di­nitro­phen­yl)-2-[(E)-2,4,5-tri­meth­oxy­benzyl­idene]hydrazine
Source: Acta Crystallogr Sect E Struct Rep Online. 2013 Jul 6;69(Pt 8):o1203–4. doi: 10.1107/S1600536813018345 (PMC3793714; doi:10.1107/S1600536813018345)
Supplement: Supplementary file 1 [file e-69-o1203-sup1.cif]

##############################################################################
#                                                                            #
# This CIF contains the data in a paper accepted for publication in          #
# Acta Crystallographica Section E. It conforms to the requirements of       #
# Notes for Authors for Acta Crystallographica Section E, and has been       #
# peer reviewed under the auspices of the IUCr Commission on Journals.       #
#                                                                            #
# Full details of the Crystallographic Information File format               #
# are given in the paper "The Crystallographic Information File (CIF):       #
# a New Standard Archive File for Crystallography" by S. R. Hall, F. H.      #
# Allen and I. D. Brown [Acta Cryst. (1991), A47, 655-685].                  #
#                                                                            #
# The current version of the core CIF dictionary is obtainable from          #
# ftp://ftp.iucr.org/pub/cif_core.dic.                                       #
#                                                                            #
# Software is freely available for graphical display of the structure(s)     #
# in this CIF. For information consult the CIF software page                 #
# http://www.iucr.org/resources/cif/software.                                #
#                                                                            #
# This file may be used for bona fide research purposes within the           #
# scientific community so long as proper attribution is given to the journal # 
# article from which it was obtained.                                        #
#                                                                            #
##############################################################################
data_global
_audit_creation_method     'form.cif (version 2.0)'
_journal_data_validation_number     ?
_journal_date_recd_electronic     2013-07-01
_journal_date_accepted     2013-07-02
_journal_name_full     'Acta Crystallographica, Section E'
_journal_year     2013
_journal_volume     69
_journal_issue      8
_journal_page_first     o1203
_journal_page_last     o1204
_journal_paper_category     QO
_journal_paper_doi     10.1107/S1600536813018345
_journal_coeditor_code     HB7102
_publ_contact_author_name     'Prof. Fun Hoong-Kun'
_publ_contact_author_address
;
      X-ray Crystallography Unit
      School of Physics
      Universiti Sains Malaysia
      11800 USM, Penang
      MALAYSIA
;
_publ_contact_author_email     'hkfun@usm.my'
_publ_contact_author_fax     '6 04 6579150'
_publ_contact_author_phone     '6 04 6533652'
_publ_section_title
;
1-(2,4-Dinitrophenyl)-2-[(<i>E</i>)-2,4,5-trimethoxybenzylidene]hydrazine
;
loop_
    _publ_author_name
    _publ_author_footnote
    _publ_author_address
    'Hoong-Kun Fun'
;
      Thomson Reuters ResearcherID: A-3561-2009.
;
;     X-ray Crystallography Unit
      School of Physics
      Universiti Sains Malaysia
      11800 USM, Penang
      Malaysia
;
    'Suchada Chantrapromma'
;
      Additional correspondence author, e-mail: suchada.c@psu.ac.th,
      Thomson Reuters ResearcherID: A-5085-2009.
;
;     Department of Chemistry
      Faculty of Science
      Prince of Songkla University
      Hat-Yai, Songkhla 90112
      Thailand
;
    'Boonlerd Nilwanna' ?
;     Department of Chemistry
      Faculty of Science
      Prince of Songkla University
      Hat-Yai, Songkhla 90112
      Thailand
;
    'Thawanrat Kobkeatthawin' ?
;     Department of Chemistry
      Faculty of Science
      Prince of Songkla University
      Hat-Yai, Songkhla 90112
      Thailand
;
    'Nawong Boonnak' ?
;     Faculty of Traditional Thai Medicine
      Prince of Songkla University
      Hat-Yai, Songkhla 90112
      Thailand
;
data_I
_audit_creation_method     SHELXL-97
_chemical_name_systematic
;
1-(2,4-Dinitrophenyl)-2-[(<i>E</i>)-2,4,5-trimethoxybenzylidene]hydrazine
;
_chemical_name_common
;
;
_chemical_formula_moiety     'C16 H16 N4 O7'
_chemical_formula_sum     'C16 H16 N4 O7'
_chemical_formula_iupac     'C16 H16 N4 O7'
_chemical_formula_weight     376.33
_chemical_melting_point     ?
_chemical_melting_point_gt     528
_chemical_melting_point_lt     529
_symmetry_cell_setting     monoclinic
_symmetry_space_group_name_H-M     'P 21/c'
_symmetry_space_group_name_Hall     '-P 2ybc'
loop_
    _symmetry_equiv_pos_as_xyz
    'x, y, z'
    '-x, y+1/2, -z+1/2'
    '-x, -y, -z'
    'x, -y-1/2, z-1/2'
_cell_length_a     8.0273(13)
_cell_length_b     15.048(2)
_cell_length_c     13.686(2)
_cell_angle_alpha     90.00
_cell_angle_beta     101.546(3)
_cell_angle_gamma     90.00
_cell_volume     1619.7(4)
_cell_formula_units_Z     4
_cell_measurement_reflns_used     4296
_cell_measurement_theta_min     2.03
_cell_measurement_theta_max     29.00
_cell_measurement_temperature     100
_exptl_crystal_description     Needle
_exptl_crystal_colour     Red
_exptl_crystal_size_max     0.33
_exptl_crystal_size_mid     0.06
_exptl_crystal_size_min     0.05
_exptl_crystal_density_diffrn     1.543
_exptl_crystal_density_meas     ?
_exptl_crystal_density_method     'not measured'
_exptl_crystal_F_000     784
_exptl_absorpt_coefficient_mu     0.123
_exptl_absorpt_correction_type     multi-scan
_exptl_absorpt_process_details     '(<i>SADABS</i>; Bruker, 2009)'
_exptl_absorpt_correction_T_min     0.9607
_exptl_absorpt_correction_T_max     0.9937
_exptl_special_details
;
The crystal was placed in the cold stream of an Oxford Cryosystems
Cobra open-flow nitrogen cryostat (Cosier & Glazer, 1986) operating
at 100.0 (1) K.
;
_diffrn_ambient_temperature     100
_diffrn_radiation_type     MoK\a
_diffrn_radiation_wavelength     0.71073
_diffrn_radiation_source     'fine-focus sealed tube'
_diffrn_radiation_monochromator     graphite
_diffrn_measurement_device_type     'Bruker SMART APEXII DUO CCD'
_diffrn_measurement_method     '\f and \w scans'
_diffrn_detector_area_resol_mean     ?
_diffrn_reflns_number     14507
_diffrn_reflns_av_R_equivalents     0.0720
_diffrn_reflns_av_sigmaI/netI     0.0907
_diffrn_reflns_theta_min     2.03
_diffrn_reflns_theta_max     29.00
_diffrn_reflns_theta_full     29.00
_diffrn_measured_fraction_theta_max     0.999
_diffrn_measured_fraction_theta_full     0.999
_diffrn_reflns_limit_h_min     -10
_diffrn_reflns_limit_h_max     10
_diffrn_reflns_limit_k_min     -17
_diffrn_reflns_limit_k_max     20
_diffrn_reflns_limit_l_min     -18
_diffrn_reflns_limit_l_max     18
_diffrn_standards_number     0
_diffrn_standards_interval_count     .
_diffrn_standards_interval_time     .
_diffrn_standards_decay_%     ?
_refine_special_details
;
 Refinement of F^2^ against ALL reflections.  The weighted R-factor wR and
 goodness of fit S are based on F^2^, conventional R-factors R are based
 on F, with F set to zero for negative F^2^. The threshold expression of
 F^2^ > 2sigma(F^2^) is used only for calculating R-factors(gt) etc. and is
 not relevant to the choice of reflections for refinement.  R-factors based
 on F^2^ are statistically about twice as large as those based on F, and R-
 factors based on ALL data will be even larger.
;
_reflns_number_total     4296
_reflns_number_gt     2385
_reflns_threshold_expression     I>2\s(I)
_refine_ls_structure_factor_coef     Fsqd
_refine_ls_matrix_type     full
_refine_ls_R_factor_all     0.1277
_refine_ls_R_factor_gt     0.0551
_refine_ls_wR_factor_gt     0.1117
_refine_ls_wR_factor_ref     0.1437
_refine_ls_goodness_of_fit_ref     1.007
_refine_ls_restrained_S_all     1.007
_refine_ls_number_reflns     4296
_refine_ls_number_parameters     251
_refine_ls_number_restraints     0
_refine_ls_hydrogen_treatment     mixed
_refine_ls_weighting_scheme     calc
_refine_ls_weighting_details
         'calc w=1/[\s^2^(Fo^2^)+(0.0544P)^2^+0.5503P] where P=(Fo^2^+2Fc^2^)/3'
_atom_sites_solution_hydrogens     geom
_atom_sites_solution_primary     direct
_atom_sites_solution_secondary     difmap
_refine_ls_shift/su_max     0.000
_refine_ls_shift/su_mean     0.000
_refine_diff_density_max     0.314
_refine_diff_density_min     -0.333
_refine_ls_extinction_method     none
_refine_ls_extinction_coef     ?
loop_
    _atom_type_symbol
    _atom_type_description
    _atom_type_scat_dispersion_real
    _atom_type_scat_dispersion_imag
    _atom_type_scat_source
    'C' 'C' 0.0033 0.0016
                         'International Tables Vol C Tables 4.2.6.8 and 6.1.1.4'
    'H' 'H' 0.0000 0.0000
                         'International Tables Vol C Tables 4.2.6.8 and 6.1.1.4'
    'N' 'N' 0.0061 0.0033
                         'International Tables Vol C Tables 4.2.6.8 and 6.1.1.4'
    'O' 'O' 0.0106 0.0060
                         'International Tables Vol C Tables 4.2.6.8 and 6.1.1.4'
_computing_data_collection     'APEX2 (Bruker, 2009)'
_computing_cell_refinement     'SAINT (Bruker, 2009)'
_computing_data_reduction     'SAINT (Bruker, 2009)'
_computing_structure_solution     'SHELXTL (Sheldrick, 2008)'
_computing_structure_refinement     'SHELXTL (Sheldrick, 2008)'
_computing_molecular_graphics     'SHELXTL (Sheldrick, 2008)'
_computing_publication_material
;
SHELXTL (Sheldrick, 2008), PLATON (Spek, 2009) and publCIF
(Westrip, 2010)
;
loop_
    _atom_site_type_symbol
    _atom_site_label
    _atom_site_fract_x
    _atom_site_fract_y
    _atom_site_fract_z
    _atom_site_U_iso_or_equiv
    _atom_site_adp_type
    _atom_site_calc_flag
    _atom_site_refinement_flags
    _atom_site_occupancy
    _atom_site_symmetry_multiplicity
    _atom_site_disorder_assembly
    _atom_site_disorder_group
    O O1 1.12652(19) 0.44523(11) 0.52056(12) 0.0210(4) Uani d . 1 1 . .
    O O2 1.38293(19) 0.39446(11) 0.56829(12) 0.0204(4) Uani d . 1 1 . .
    O O3 1.4973(2) 0.08730(12) 0.60481(14) 0.0302(5) Uani d . 1 1 . .
    O O4 1.2974(2) -0.00920(12) 0.55543(14) 0.0292(5) Uani d . 1 1 . .
    O O5 0.33101(19) 0.48609(11) 0.33462(13) 0.0226(4) Uani d . 1 1 . .
    O O6 -0.05504(19) 0.24861(11) 0.19418(12) 0.0201(4) Uani d . 1 1 . .
    O O7 0.18289(19) 0.13357(11) 0.24418(12) 0.0187(4) Uani d . 1 1 . .
    N N1 0.8715(2) 0.33762(14) 0.44831(15) 0.0166(5) Uani d . 1 1 . .
    H H1N1 0.891(4) 0.394(2) 0.466(2) 0.041(9) Uiso d . 1 1 . .
    N N2 0.7106(2) 0.30856(14) 0.40437(14) 0.0171(5) Uani d . 1 1 . .
    N N3 1.2304(2) 0.38263(13) 0.53664(14) 0.0164(5) Uani d . 1 1 . .
    N N4 1.3513(2) 0.06807(14) 0.56381(15) 0.0194(5) Uani d . 1 1 . .
    C C1 0.9955(3) 0.27522(16) 0.46967(16) 0.0142(5) Uani d . 1 1 . .
    C C2 1.1676(3) 0.29321(15) 0.51555(16) 0.0149(5) Uani d . 1 1 . .
    C C3 1.2840(3) 0.22554(16) 0.54419(16) 0.0153(5) Uani d . 1 1 . .
    H H3A 1.3951 0.2386 0.5756 0.018 Uiso calc R 1 1 . .
    C C4 1.2341(3) 0.13928(16) 0.52577(17) 0.0162(5) Uani d . 1 1 . .
    C C5 1.0706(3) 0.11895(17) 0.47365(17) 0.0182(6) Uani d . 1 1 . .
    H H5A 1.0407 0.0602 0.4579 0.022 Uiso calc R 1 1 . .
    C C6 0.9552(3) 0.18490(16) 0.44595(16) 0.0169(5) Uani d . 1 1 . .
    H H6A 0.8472 0.1705 0.4106 0.020 Uiso calc R 1 1 . .
    C C7 0.5914(3) 0.36708(16) 0.38720(16) 0.0163(5) Uani d . 1 1 . .
    H H7A 0.6128 0.4261 0.4056 0.020 Uiso calc R 1 1 . .
    C C8 0.4214(3) 0.33803(16) 0.33783(16) 0.0144(5) Uani d . 1 1 . .
    C C9 0.2900(3) 0.39983(16) 0.31141(17) 0.0157(5) Uani d . 1 1 . .
    C C10 0.1277(3) 0.37208(16) 0.26307(17) 0.0163(5) Uani d . 1 1 . .
    H H10A 0.0409 0.4135 0.2453 0.020 Uiso calc R 1 1 . .
    C C11 0.0970(3) 0.28289(16) 0.24183(16) 0.0151(5) Uani d . 1 1 . .
    C C12 0.2279(3) 0.21986(16) 0.26910(16) 0.0155(5) Uani d . 1 1 . .
    C C13 0.3866(3) 0.24807(16) 0.31568(16) 0.0158(5) Uani d . 1 1 . .
    H H13A 0.4733 0.2065 0.3330 0.019 Uiso calc R 1 1 . .
    C C14 0.2019(3) 0.55210(17) 0.3101(2) 0.0251(6) Uani d . 1 1 . .
    H H14A 0.2473 0.6090 0.3333 0.038 Uiso calc R 1 1 . .
    H H14B 0.1084 0.5377 0.3414 0.038 Uiso calc R 1 1 . .
    H H14C 0.1629 0.5540 0.2391 0.038 Uiso calc R 1 1 . .
    C C15 -0.1945(3) 0.30917(17) 0.16478(18) 0.0212(6) Uani d . 1 1 . .
    H H15A -0.2911 0.2775 0.1284 0.032 Uiso calc R 1 1 . .
    H H15B -0.1623 0.3549 0.1232 0.032 Uiso calc R 1 1 . .
    H H15C -0.2233 0.3356 0.2231 0.032 Uiso calc R 1 1 . .
    C C16 0.3069(3) 0.06688(16) 0.28081(18) 0.0208(6) Uani d . 1 1 . .
    H H16A 0.2600 0.0092 0.2623 0.031 Uiso calc R 1 1 . .
    H H16B 0.3380 0.0709 0.3521 0.031 Uiso calc R 1 1 . .
    H H16C 0.4058 0.0759 0.2525 0.031 Uiso calc R 1 1 . .
loop_
    _atom_site_aniso_label
    _atom_site_aniso_U_11
    _atom_site_aniso_U_22
    _atom_site_aniso_U_33
    _atom_site_aniso_U_12
    _atom_site_aniso_U_13
    _atom_site_aniso_U_23
    O1 0.0171(8) 0.0103(9) 0.0338(9) 0.0024(7) 0.0009(7) -0.0002(7)
    O2 0.0122(8) 0.0163(9) 0.0305(9) -0.0031(7) -0.0009(7) -0.0019(7)
    O3 0.0140(8) 0.0199(10) 0.0520(11) 0.0024(7) -0.0048(8) 0.0026(9)
    O4 0.0239(9) 0.0111(9) 0.0488(11) -0.0020(7) -0.0020(8) 0.0018(8)
    O5 0.0148(8) 0.0091(9) 0.0412(10) 0.0022(7) -0.0008(8) -0.0012(8)
    O6 0.0118(8) 0.0155(9) 0.0305(9) 0.0012(7) -0.0021(7) -0.0011(7)
    O7 0.0148(8) 0.0106(9) 0.0286(9) 0.0013(7) -0.0007(7) -0.0019(7)
    N1 0.0112(9) 0.0111(11) 0.0257(10) -0.0010(8) -0.0004(8) 0.0006(9)
    N2 0.0099(9) 0.0170(11) 0.0232(9) 0.0000(8) 0.0001(8) -0.0001(8)
    N3 0.0161(9) 0.0110(10) 0.0211(10) 0.0015(8) 0.0017(8) -0.0002(8)
    N4 0.0156(10) 0.0123(11) 0.0301(11) 0.0019(8) 0.0039(9) 0.0005(9)
    C1 0.0118(10) 0.0128(12) 0.0180(10) 0.0013(9) 0.0032(9) 0.0007(9)
    C2 0.0138(10) 0.0102(12) 0.0198(10) -0.0005(9) 0.0016(9) -0.0008(9)
    C3 0.0110(10) 0.0139(12) 0.0204(11) 0.0008(9) 0.0014(9) -0.0006(9)
    C4 0.0131(11) 0.0128(12) 0.0216(11) 0.0039(9) 0.0012(9) 0.0010(10)
    C5 0.0166(11) 0.0157(13) 0.0223(12) -0.0014(10) 0.0035(10) -0.0005(10)
    C6 0.0107(10) 0.0177(13) 0.0212(11) -0.0006(9) 0.0004(9) 0.0011(10)
    C7 0.0153(11) 0.0112(12) 0.0215(11) -0.0009(9) 0.0018(9) -0.0002(9)
    C8 0.0102(10) 0.0125(12) 0.0203(11) 0.0012(9) 0.0027(9) 0.0013(9)
    C9 0.0153(11) 0.0100(12) 0.0213(11) -0.0011(9) 0.0024(9) -0.0007(9)
    C10 0.0133(11) 0.0125(12) 0.0222(11) 0.0040(9) 0.0013(9) 0.0017(10)
    C11 0.0104(10) 0.0148(13) 0.0199(11) -0.0008(9) 0.0025(9) 0.0000(9)
    C12 0.0160(11) 0.0107(12) 0.0198(11) -0.0001(9) 0.0035(9) -0.0008(9)
    C13 0.0133(11) 0.0115(12) 0.0220(11) 0.0041(9) 0.0019(9) 0.0005(9)
    C14 0.0203(12) 0.0119(13) 0.0408(14) 0.0062(10) 0.0006(11) 0.0003(11)
    C15 0.0122(11) 0.0199(14) 0.0292(12) 0.0048(10) -0.0014(10) 0.0000(11)
    C16 0.0177(12) 0.0122(13) 0.0312(12) 0.0049(10) 0.0018(10) 0.0015(10)
_geom_special_details
;
 All esds (except the esd in the dihedral angle between two l.s. planes)
 are estimated using the full covariance matrix.  The cell esds are taken
 into account individually in the estimation of esds in distances, angles
 and torsion angles; correlations between esds in cell parameters are only
 used when they are defined by crystal symmetry.  An approximate (isotropic)
 treatment of cell esds is used for estimating esds involving l.s. planes.
;
loop_
    _geom_bond_atom_site_label_1
    _geom_bond_atom_site_label_2
    _geom_bond_site_symmetry_2
    _geom_bond_distance
    _geom_bond_publ_flag
    O1 N3 . 1.248(2) ?
    O2 N3 . 1.227(2) ?
    O3 N4 . 1.228(2) ?
    O4 N4 . 1.238(3) ?
    O5 C9 . 1.361(3) ?
    O5 C14 . 1.427(3) ?
    O6 C11 . 1.364(2) ?
    O6 C15 . 1.437(3) ?
    O7 C12 . 1.372(3) ?
    O7 C16 . 1.432(3) ?
    N1 C1 . 1.357(3) ?
    N1 N2 . 1.382(2) ?
    N1 H1N1 . 0.88(3) ?
    N2 C7 . 1.287(3) ?
    N3 C2 . 1.446(3) ?
    N4 C4 . 1.452(3) ?
    C1 C6 . 1.420(3) ?
    C1 C2 . 1.424(3) ?
    C2 C3 . 1.385(3) ?
    C3 C4 . 1.367(3) ?
    C3 H3A . 0.9300 ?
    C4 C5 . 1.396(3) ?
    C5 C6 . 1.359(3) ?
    C5 H5A . 0.9300 ?
    C6 H6A . 0.9300 ?
    C7 C8 . 1.463(3) ?
    C7 H7A . 0.9300 ?
    C8 C9 . 1.398(3) ?
    C8 C13 . 1.403(3) ?
    C9 C10 . 1.401(3) ?
    C10 C11 . 1.385(3) ?
    C10 H10A . 0.9300 ?
    C11 C12 . 1.410(3) ?
    C12 C13 . 1.373(3) ?
    C13 H13A . 0.9300 ?
    C14 H14A . 0.9600 ?
    C14 H14B . 0.9600 ?
    C14 H14C . 0.9600 ?
    C15 H15A . 0.9600 ?
    C15 H15B . 0.9600 ?
    C15 H15C . 0.9600 ?
    C16 H16A . 0.9600 ?
    C16 H16B . 0.9600 ?
    C16 H16C . 0.9600 ?
loop_
    _geom_angle_atom_site_label_1
    _geom_angle_atom_site_label_2
    _geom_angle_atom_site_label_3
    _geom_angle_site_symmetry_1
    _geom_angle_site_symmetry_3
    _geom_angle
    _geom_angle_publ_flag
    C9 O5 C14 . . 118.60(17) ?
    C11 O6 C15 . . 117.78(18) ?
    C12 O7 C16 . . 116.49(16) ?
    C1 N1 N2 . . 117.2(2) ?
    C1 N1 H1N1 . . 121.4(19) ?
    N2 N1 H1N1 . . 121.2(19) ?
    C7 N2 N1 . . 117.3(2) ?
    O2 N3 O1 . . 122.47(19) ?
    O2 N3 C2 . . 119.27(19) ?
    O1 N3 C2 . . 118.25(17) ?
    O3 N4 O4 . . 123.2(2) ?
    O3 N4 C4 . . 118.7(2) ?
    O4 N4 C4 . . 118.03(17) ?
    N1 C1 C6 . . 119.28(19) ?
    N1 C1 C2 . . 124.6(2) ?
    C6 C1 C2 . . 116.1(2) ?
    C3 C2 C1 . . 121.7(2) ?
    C3 C2 N3 . . 116.05(18) ?
    C1 C2 N3 . . 122.3(2) ?
    C4 C3 C2 . . 119.31(19) ?
    C4 C3 H3A . . 120.3 ?
    C2 C3 H3A . . 120.3 ?
    C3 C4 C5 . . 120.9(2) ?
    C3 C4 N4 . . 119.29(18) ?
    C5 C4 N4 . . 119.8(2) ?
    C6 C5 C4 . . 120.1(2) ?
    C6 C5 H5A . . 120.0 ?
    C4 C5 H5A . . 120.0 ?
    C5 C6 C1 . . 121.61(19) ?
    C5 C6 H6A . . 119.2 ?
    C1 C6 H6A . . 119.2 ?
    N2 C7 C8 . . 118.1(2) ?
    N2 C7 H7A . . 121.0 ?
    C8 C7 H7A . . 121.0 ?
    C9 C8 C13 . . 118.60(19) ?
    C9 C8 C7 . . 120.4(2) ?
    C13 C8 C7 . . 121.0(2) ?
    O5 C9 C8 . . 116.05(18) ?
    O5 C9 C10 . . 123.6(2) ?
    C8 C9 C10 . . 120.4(2) ?
    C11 C10 C9 . . 119.8(2) ?
    C11 C10 H10A . . 120.1 ?
    C9 C10 H10A . . 120.1 ?
    O6 C11 C10 . . 124.9(2) ?
    O6 C11 C12 . . 114.9(2) ?
    C10 C11 C12 . . 120.29(19) ?
    O7 C12 C13 . . 125.6(2) ?
    O7 C12 C11 . . 115.18(18) ?
    C13 C12 C11 . . 119.2(2) ?
    C12 C13 C8 . . 121.6(2) ?
    C12 C13 H13A . . 119.2 ?
    C8 C13 H13A . . 119.2 ?
    O5 C14 H14A . . 109.5 ?
    O5 C14 H14B . . 109.5 ?
    H14A C14 H14B . . 109.5 ?
    O5 C14 H14C . . 109.5 ?
    H14A C14 H14C . . 109.5 ?
    H14B C14 H14C . . 109.5 ?
    O6 C15 H15A . . 109.5 ?
    O6 C15 H15B . . 109.5 ?
    H15A C15 H15B . . 109.5 ?
    O6 C15 H15C . . 109.5 ?
    H15A C15 H15C . . 109.5 ?
    H15B C15 H15C . . 109.5 ?
    O7 C16 H16A . . 109.5 ?
    O7 C16 H16B . . 109.5 ?
    H16A C16 H16B . . 109.5 ?
    O7 C16 H16C . . 109.5 ?
    H16A C16 H16C . . 109.5 ?
    H16B C16 H16C . . 109.5 ?
loop_
    _geom_torsion_atom_site_label_1
    _geom_torsion_atom_site_label_2
    _geom_torsion_atom_site_label_3
    _geom_torsion_atom_site_label_4
    _geom_torsion_site_symmetry_1
    _geom_torsion_site_symmetry_2
    _geom_torsion_site_symmetry_3
    _geom_torsion_site_symmetry_4
    _geom_torsion
    _geom_torsion_publ_flag
    C1 N1 N2 C7 . . . . 177.6(2) ?
    N2 N1 C1 C6 . . . . 0.3(3) ?
    N2 N1 C1 C2 . . . . -179.5(2) ?
    N1 C1 C2 C3 . . . . 173.6(2) ?
    C6 C1 C2 C3 . . . . -6.2(4) ?
    N1 C1 C2 N3 . . . . -5.3(4) ?
    C6 C1 C2 N3 . . . . 174.9(2) ?
    O2 N3 C2 C3 . . . . 7.3(3) ?
    O1 N3 C2 C3 . . . . -173.5(2) ?
    O2 N3 C2 C1 . . . . -173.7(2) ?
    O1 N3 C2 C1 . . . . 5.4(3) ?
    C1 C2 C3 C4 . . . . 1.7(4) ?
    N3 C2 C3 C4 . . . . -179.4(2) ?
    C2 C3 C4 C5 . . . . 3.6(4) ?
    C2 C3 C4 N4 . . . . -174.4(2) ?
    O3 N4 C4 C3 . . . . -5.7(4) ?
    O4 N4 C4 C3 . . . . 172.5(2) ?
    O3 N4 C4 C5 . . . . 176.2(2) ?
    O4 N4 C4 C5 . . . . -5.6(3) ?
    C3 C4 C5 C6 . . . . -4.2(4) ?
    N4 C4 C5 C6 . . . . 173.9(2) ?
    C4 C5 C6 C1 . . . . -0.8(4) ?
    N1 C1 C6 C5 . . . . -174.1(2) ?
    C2 C1 C6 C5 . . . . 5.7(3) ?
    N1 N2 C7 C8 . . . . 178.1(2) ?
    N2 C7 C8 C9 . . . . -175.7(2) ?
    N2 C7 C8 C13 . . . . 4.0(4) ?
    C14 O5 C9 C8 . . . . -179.6(2) ?
    C14 O5 C9 C10 . . . . 1.0(4) ?
    C13 C8 C9 O5 . . . . -179.9(2) ?
    C7 C8 C9 O5 . . . . -0.2(3) ?
    C13 C8 C9 C10 . . . . -0.5(4) ?
    C7 C8 C9 C10 . . . . 179.2(2) ?
    O5 C9 C10 C11 . . . . 179.7(2) ?
    C8 C9 C10 C11 . . . . 0.4(4) ?
    C15 O6 C11 C10 . . . . -0.8(3) ?
    C15 O6 C11 C12 . . . . 179.6(2) ?
    C9 C10 C11 O6 . . . . -179.2(2) ?
    C9 C10 C11 C12 . . . . 0.3(4) ?
    C16 O7 C12 C13 . . . . 8.0(4) ?
    C16 O7 C12 C11 . . . . -173.1(2) ?
    O6 C11 C12 O7 . . . . -0.3(3) ?
    C10 C11 C12 O7 . . . . -179.9(2) ?
    O6 C11 C12 C13 . . . . 178.7(2) ?
    C10 C11 C12 C13 . . . . -0.9(4) ?
    O7 C12 C13 C8 . . . . 179.6(2) ?
    C11 C12 C13 C8 . . . . 0.7(4) ?
    C9 C8 C13 C12 . . . . 0.0(4) ?
    C7 C8 C13 C12 . . . . -179.8(2) ?
loop_
    _geom_hbond_atom_site_label_D
    _geom_hbond_atom_site_label_H
    _geom_hbond_atom_site_label_A
    _geom_hbond_site_symmetry_A
    _geom_hbond_distance_DH
    _geom_hbond_distance_HA
    _geom_hbond_distance_DA
    _geom_hbond_angle_DHA
    _geom_hbond_publ_flag
    N1 H1N1 O1 1_555 0.89(3) 2.04(3) 2.642(3) 124(3) y
    N1 H1N1 O1 3_766 0.89(3) 2.43(3) 3.295(3) 164(3) y
    C14 H14A O6 2_555 0.96 2.59 3.180(3) 120 y
    C16 H16C O2 4_465 0.96 2.53 3.143(3) 122 y
_iucr_refine_instructions_details
;
TITL mo_lf11_0m in P2(1)/c (100K)
CELL 0.71073   8.0273  15.0482  13.6859  90.000 101.546  90.000
ZERR    4.00   0.0013   0.0024   0.0023   0.000   0.003   0.000
LATT  1
SYMM -X, 0.5+Y, 0.5-Z
SFAC C H N O
UNIT 64 64 16 28
SIZE 0.327 0.063 0.051
L.S. 10
OMIT -4 58
BOND $H
FMAP 2 1 60
ACTA
CONF
PLAN 20
WGHT    0.054400    0.550300
FVAR       0.25269
O1    4    1.126518    0.445230    0.520563    11.00000    0.01711    0.01026 =
         0.03380   -0.00018    0.00088    0.00242
O2    4    1.382929    0.394464    0.568288    11.00000    0.01224    0.01634 =
         0.03047   -0.00185   -0.00094   -0.00307
O3    4    1.497294    0.087303    0.604814    11.00000    0.01397    0.01987 =
         0.05204    0.00255   -0.00481    0.00242
O4    4    1.297372   -0.009197    0.555432    11.00000    0.02390    0.01105 =
         0.04878    0.00182   -0.00195   -0.00201
O5    4    0.331014    0.486091    0.334621    11.00000    0.01485    0.00907 =
         0.04121   -0.00118   -0.00084    0.00219
O6    4   -0.055038    0.248612    0.194179    11.00000    0.01178    0.01547 =
         0.03051   -0.00111   -0.00207    0.00116
O7    4    0.182889    0.133574    0.244182    11.00000    0.01477    0.01059 =
         0.02864   -0.00186   -0.00065    0.00129
N1    3    0.871472    0.337619    0.448306    11.00000    0.01121    0.01113 =
         0.02566    0.00058   -0.00045   -0.00105
H1N1  2    0.890708    0.393777    0.466135    11.00000    0.04074
N2    3    0.710579    0.308560    0.404375    11.00000    0.00994    0.01696 =
         0.02319   -0.00013    0.00015    0.00001
N3    3    1.230370    0.382635    0.536639    11.00000    0.01613    0.01103 =
         0.02114   -0.00024    0.00170    0.00147
N4    3    1.351344    0.068070    0.563810    11.00000    0.01564    0.01233 =
         0.03010    0.00053    0.00392    0.00188
C1    1    0.995546    0.275219    0.469673    11.00000    0.01183    0.01277 =
         0.01796    0.00074    0.00318    0.00129
C2    1    1.167555    0.293213    0.515554    11.00000    0.01379    0.01022 =
         0.01985   -0.00076    0.00164   -0.00050
C3    1    1.284022    0.225543    0.544192    11.00000    0.01102    0.01387 =
         0.02039   -0.00058    0.00138    0.00081
AFIX  43
H3A   2    1.395058    0.238645    0.575625    11.00000   -1.20000
AFIX   0
C4    1    1.234059    0.139278    0.525769    11.00000    0.01308    0.01281 =
         0.02164    0.00099    0.00119    0.00388
C5    1    1.070597    0.118948    0.473654    11.00000    0.01656    0.01569 =
         0.02226   -0.00046    0.00347   -0.00137
AFIX  43
H5A   2    1.040660    0.060207    0.457890    11.00000   -1.20000
AFIX   0
C6    1    0.955229    0.184902    0.445952    11.00000    0.01070    0.01773 =
         0.02119    0.00108    0.00038   -0.00059
AFIX  43
H6A   2    0.847210    0.170530    0.410587    11.00000   -1.20000
AFIX   0
C7    1    0.591428    0.367079    0.387197    11.00000    0.01534    0.01125 =
         0.02150   -0.00021    0.00181   -0.00087
AFIX  43
H7A   2    0.612751    0.426118    0.405618    11.00000   -1.20000
AFIX   0
C8    1    0.421384    0.338034    0.337832    11.00000    0.01016    0.01246 =
         0.02033    0.00131    0.00269    0.00120
C9    1    0.289989    0.399829    0.311409    11.00000    0.01534    0.00998 =
         0.02134   -0.00065    0.00240   -0.00110
C10   1    0.127717    0.372085    0.263066    11.00000    0.01328    0.01246 =
         0.02219    0.00168    0.00129    0.00404
AFIX  43
H10A  2    0.040890    0.413466    0.245283    11.00000   -1.20000
AFIX   0
C11   1    0.096954    0.282885    0.241832    11.00000    0.01043    0.01479 =
         0.01986   -0.00001    0.00252   -0.00080
C12   1    0.227910    0.219858    0.269103    11.00000    0.01597    0.01071 =
         0.01978   -0.00080    0.00354   -0.00014
C13   1    0.386626    0.248066    0.315679    11.00000    0.01326    0.01154 =
         0.02199    0.00054    0.00189    0.00414
AFIX  43
H13A  2    0.473266    0.206510    0.332980    11.00000   -1.20000
AFIX   0
C14   1    0.201863    0.552103    0.310079    11.00000    0.02025    0.01187 =
         0.04078    0.00027    0.00056    0.00616
AFIX 137
H14A  2    0.247314    0.609033    0.333297    11.00000   -1.50000
H14B  2    0.108426    0.537672    0.341363    11.00000   -1.50000
H14C  2    0.162937    0.554028    0.239060    11.00000   -1.50000
AFIX   0
C15   1   -0.194506    0.309173    0.164779    11.00000    0.01218    0.01985 =
         0.02922    0.00003   -0.00141    0.00483
AFIX 137
H15A  2   -0.291075    0.277502    0.128384    11.00000   -1.50000
H15B  2   -0.162346    0.354877    0.123241    11.00000   -1.50000
H15C  2   -0.223258    0.335594    0.223076    11.00000   -1.50000
AFIX   0
C16   1    0.306911    0.066885    0.280807    11.00000    0.01771    0.01216 =
         0.03119    0.00148    0.00180    0.00495
AFIX 137
H16A  2    0.260038    0.009180    0.262305    11.00000   -1.50000
H16B  2    0.338029    0.070878    0.352145    11.00000   -1.50000
H16C  2    0.405826    0.075879    0.252528    11.00000   -1.50000
HKLF 4
REM  mo_lf11_0m in P2(1)/c (100K)
REM R1 =  0.0551 for   2385 Fo > 4sig(Fo)  and  0.1277 for all   4296 data
REM    251 parameters refined using      0 restraints
END
WGHT      0.0544      0.5504
REM Highest difference peak  0.314,  deepest hole -0.333,  1-sigma level  0.071
Q1    1   1.0960  0.2794  0.4691  11.00000  0.05    0.31
Q2    1   0.2193  0.3843  0.2652  11.00000  0.05    0.30
Q3    1   1.0707  0.2831  0.5115  11.00000  0.05    0.29
Q4    1   1.1455  0.1244  0.5204  11.00000  0.05    0.28
Q5    1   1.1802  0.1277  0.4792  11.00000  0.05    0.25
Q6    1   0.5341  0.1972  0.3642  11.00000  0.05    0.25
Q7    1   0.1601  0.2547  0.2452  11.00000  0.05    0.24
Q8    1   0.3751  0.3769  0.3045  11.00000  0.05    0.24
Q9    1   1.1747  0.3222  0.5187  11.00000  0.05    0.23
Q10   1   0.4939  0.3470  0.3418  11.00000  0.05    0.23
Q11   1   1.3436  0.3595  0.6542  11.00000  0.05    0.23
Q12   1   0.5972  0.0853  0.2844  11.00000  0.05    0.23
Q13   1   0.0962  0.5611  0.3362  11.00000  0.05    0.22
Q14   1   1.1740 -0.0022  0.5622  11.00000  0.05    0.22
Q15   1   1.2317  0.2572  0.5037  11.00000  0.05    0.21
Q16   1   1.0141  0.4033  0.4194  11.00000  0.05    0.21
Q17   1   0.0297  0.3207  0.3158  11.00000  0.05    0.21
Q18   1   0.0065  0.5631  0.2758  11.00000  0.05    0.21
Q19   1   1.4386  0.3264  0.5592  11.00000  0.05    0.21
Q20   1   0.3392  0.2375  0.2587  11.00000  0.05    0.21
;
