# Supplementary material for: 1-(2,4-Di­nitro­phen­yl)-2-[(E)-2,4,5-tri­meth­oxy­benzyl­idene]hydrazine
Source: Acta Crystallogr Sect E Struct Rep Online. 2013 Jul 6;69(Pt 8):o1203–4. doi: 10.1107/S1600536813018345 (PMC3793714; doi:10.1107/S1600536813018345)
Supplement: Supplementary file 2 [file e-69-o1203-Isup2.hkl]

# 
# h,k,l, Fc-squared, Fo-squared, sigma(Fo-squared) and status flag 
# 
data_I
_shelx_title ' mo_lf11_0m in P2(1)/c (100K)' 
_shelx_refln_list_code          4 
_shelx_F_calc_maximum      407.05 
_exptl_crystal_F_000       784.00 
_reflns_d_resolution_high  0.7330 
 
loop_ 
 _symmetry_equiv_pos_as_xyz 
 'x, y, z' 
 '-x, y+1/2, -z+1/2' 
 '-x, -y, -z' 
 'x, -y-1/2, z-1/2' 
 
_cell_length_a     8.0273 
_cell_length_b    15.0482 
_cell_length_c    13.6859 
_cell_angle_alpha  90.000 
_cell_angle_beta  101.546 
_cell_angle_gamma  90.000 
 
_shelx_F_squared_multiplier     1.000 
 
loop_ 
 _refln_index_h 
 _refln_index_k 
 _refln_index_l 
 _refln_F_squared_calc 
 _refln_F_squared_meas 
 _refln_F_squared_sigma 
 _refln_observed_status 
   1   0   0     1930.74     1697.58     37.60 o 
   2   0   0    11604.21    10495.59    148.95 o 
   3   0   0      263.13      245.39     10.68 o 
   4   0   0      383.88      331.85     13.79 o 
   5   0   0      126.32      108.58     12.82 o 
   6   0   0       29.23       23.02      6.88 o 
   7   0   0        0.58       -4.55      7.36 o 
   8   0   0        2.75       -0.23     16.72 o 
   9   0   0      173.45      150.75     31.80 o 
  10   0   0      533.68      581.38     65.24 o 
   1   1   0    13482.36    12852.31    208.00 o 
   2   1   0     1196.48     1059.90     14.16 o 
   3   1   0       61.35       44.47      3.62 o 
   4   1   0     1062.47     1130.18     19.46 o 
   5   1   0      307.42      310.58     10.05 o 
   6   1   0        4.15        2.28      4.31 o 
   7   1   0      763.19      732.34     16.57 o 
   8   1   0      163.76      181.61     19.04 o 
   9   1   0        1.75        7.21     21.76 o 
  10   1   0       27.15       13.35     71.80 o 
   1   2   0     9003.24     8768.83    147.44 o 
   2   2   0     1913.42     1753.71     23.90 o 
   3   2   0      338.59      310.69     14.09 o 
   4   2   0      483.62      487.40     15.76 o 
   5   2   0     1557.06     1520.43     23.63 o 
   6   2   0     1056.41     1011.97     20.03 o 
   7   2   0       41.72       44.62      7.37 o 
   8   2   0        1.44      -10.38     11.16 o 
   9   2   0      233.62      240.64     22.62 o 
  10   2   0        4.47       11.68     46.63 o 
   1   3   0     7199.26     6936.89    119.62 o 
   2   3   0       33.88       45.44      4.90 o 
   3   3   0      533.69      504.95     14.07 o 
   4   3   0     2569.45     2653.47     38.79 o 
   5   3   0        0.03        1.98      4.48 o 
   6   3   0       48.66       46.14      7.21 o 
   7   3   0      289.91      291.45     17.82 o 
   8   3   0        0.44       -5.02     11.71 o 
   9   3   0       98.31       93.71     37.12 o 
  10   3   0       17.31        1.95     49.06 o 
   0   4   0     1083.12      976.51     22.61 o 
   1   4   0      653.53      626.52     19.91 o 
   2   4   0        0.98       -5.36      5.97 o 
   3   4   0     6325.30     6540.85     89.20 o 
   4   4   0      244.79      239.10     18.84 o 
   5   4   0      688.98      661.46     16.12 o 
   6   4   0      266.10      251.36     12.20 o 
   7   4   0       33.21       27.47     10.14 o 
   8   4   0      200.35      176.42     28.38 o 
   9   4   0        4.37      -15.37     40.41 o 
  10   4   0        0.41        2.16     32.38 o 
   1   5   0      961.14      965.01     26.95 o 
   2   5   0     1912.09     1791.12     86.99 o 
   3   5   0      535.41      467.76     14.52 o 
   4   5   0      695.66      692.22     19.74 o 
   5   5   0     1637.68     1708.74     35.47 o 
   6   5   0      967.12      907.80     21.10 o 
   7   5   0      161.05      188.74     25.51 o 
   8   5   0       22.85       32.99     20.61 o 
   9   5   0       79.11       68.33     33.59 o 
  10   5   0        2.08       24.47     43.24 o 
   0   6   0     2097.94     2002.27     41.20 o 
   1   6   0      199.53      174.55     12.83 o 
   2   6   0     1971.78     1949.83     39.94 o 
   3   6   0      326.62      411.45     19.14 o 
   4   6   0       46.15       53.52     10.21 o 
   5   6   0        1.35       -2.21      5.73 o 
   6   6   0        0.37       -6.81      8.58 o 
   7   6   0      658.50      606.92     33.15 o 
   8   6   0      423.70      498.83     45.55 o 
   9   6   0      204.11      158.32     32.48 o 
  10   6   0       47.06       59.43     65.53 o 
   1   7   0     6591.37     6402.57    407.85 o 
   2   7   0       20.46       39.90      8.55 o 
   3   7   0      648.64      675.36     33.64 o 
   4   7   0       57.09       64.36     11.52 o 
   5   7   0        5.15       -3.30      6.34 o 
   6   7   0       93.32      116.33     14.94 o 
   7   7   0      109.09      111.92     21.11 o 
   8   7   0       27.40       28.32     21.65 o 
   9   7   0        8.63       21.30     23.73 o 
  10   7   0      192.11      191.74     37.63 o 
   0   8   0     1384.31     1617.69     37.37 o 
   1   8   0       10.69        3.24      8.67 o 
   2   8   0       22.88       69.33     10.72 o 
   3   8   0      576.69      611.94     23.45 o 
   4   8   0        1.03        1.55      8.75 o 
   5   8   0      232.05      228.52     16.50 o 
   6   8   0      625.38      602.46     30.81 o 
   7   8   0       52.32       51.65     24.59 o 
   8   8   0       13.19       42.97     22.84 o 
   9   8   0       32.66       61.54     27.59 o 
   1   9   0      495.51      613.41     24.81 o 
   2   9   0      173.75      215.31     15.48 o 
   3   9   0      520.41      620.53     25.18 o 
   4   9   0      276.37      301.50     20.82 o 
   5   9   0        0.70      -10.54     10.85 o 
   6   9   0       63.62       61.83     14.63 o 
   7   9   0        3.00        8.56     14.56 o 
   8   9   0       22.60       30.45     17.42 o 
   9   9   0        0.31        3.10     22.60 o 
   0  10   0       46.09       24.90     12.46 o 
   1  10   0      749.94      730.85     28.25 o 
   2  10   0      356.42      389.19     21.24 o 
   3  10   0      488.56      470.47     24.62 o 
   4  10   0      772.09      785.01     36.74 o 
   5  10   0      498.14      531.62     29.02 o 
   6  10   0      190.30      151.60     22.35 o 
   7  10   0        8.31      -11.24     14.01 o 
   8  10   0       38.43       39.02     18.28 o 
   9  10   0      147.92      228.93     46.96 o 
   1  11   0      280.84      301.99     20.28 o 
   2  11   0     2036.65     2000.23     47.14 o 
   3  11   0       32.34       18.05     12.37 o 
   4  11   0        0.76       -0.62     11.80 o 
   5  11   0       15.43       12.21     12.36 o 
   6  11   0      119.86      139.48     23.49 o 
   7  11   0        0.66       15.96     15.97 o 
   8  11   0       69.54      103.08     44.71 o 
   9  11   0       49.33       10.52     56.90 o 
   0  12   0       72.33       55.11     37.75 o 
   1  12   0     1303.98     1405.19     43.02 o 
   2  12   0      787.08      780.00     30.84 o 
   3  12   0     1339.61     1269.56     39.10 o 
   4  12   0        0.91       -2.28     12.44 o 
   5  12   0      437.72      419.45     27.71 o 
   6  12   0       67.37       52.90     30.96 o 
   7  12   0        0.95       17.31     17.51 o 
   8  12   0        0.14       16.17     18.85 o 
   1  13   0     1010.25     1049.04     58.14 o 
   2  13   0     3798.18     3600.36     72.84 o 
   3  13   0        6.73       10.17     12.75 o 
   4  13   0      129.36      158.85     25.81 o 
   5  13   0        0.83       -7.31     14.60 o 
   6  13   0      137.26      116.64     21.96 o 
   7  13   0       59.51       40.40     21.11 o 
   8  13   0       28.93       68.50     40.03 o 
   0  14   0      280.65      242.31     54.25 o 
   1  14   0       12.02       50.68     27.09 o 
   2  14   0      491.40      447.91     26.81 o 
   3  14   0       54.17       45.92     19.20 o 
   4  14   0       15.48        8.48     18.85 o 
   5  14   0       57.51       64.41     17.79 o 
   6  14   0      188.61      183.65     34.95 o 
   7  14   0       32.39       31.79     20.83 o 
   1  15   0      184.80      146.74     33.88 o 
   2  15   0       12.66      -14.03     24.03 o 
   3  15   0      114.58       98.31     34.09 o 
   4  15   0       25.32       29.60     16.72 o 
   5  15   0      185.44      203.15     25.68 o 
   6  15   0      107.51       96.81     23.44 o 
   7  15   0      411.87      422.31     37.40 o 
   0  16   0      802.80      856.67     87.94 o 
   1  16   0       84.72       60.78     32.16 o 
   2  16   0      135.98      148.73     35.23 o 
   3  16   0       91.72       95.02     32.83 o 
   4  16   0      136.50      163.97     28.71 o 
   5  16   0       23.36       15.41     18.70 o 
   6  16   0        0.16        2.37     34.97 o 
   1  17   0       44.46       42.68     31.68 o 
   2  17   0       51.63        5.99     29.74 o 
   3  17   0        4.09      -22.25     26.17 o 
   4  17   0       88.84       68.58     33.43 o 
   5  17   0      850.22      932.08     52.50 o 
   6  17   0       12.92       44.74     26.83 o 
   0  18   0      186.55      179.95     56.07 o 
   1  18   0       91.07       68.65     35.11 o 
   2  18   0       74.10       56.89     33.89 o 
   3  18   0       14.14       37.70     32.14 o 
   4  18   0       18.82      -67.47     45.05 o 
   5  18   0       54.18      125.63     48.84 o 
   1  19   0      408.61      418.97     52.38 o 
   2  19   0        0.81      -30.61     42.18 o 
   3  19   0        7.48      -48.60     35.17 o 
   4  19   0      201.56       77.23     39.18 o 
   0  20   0        0.31      -44.35     46.44 o 
   1  20   0       24.12       48.80     37.96 o 
   2  20   0       13.07      -19.38     33.58 o 
 -10   1   1       17.47       56.28     22.90 o 
  -9   1   1       31.30       38.16     17.74 o 
  -8   1   1      402.45      382.46     25.16 o 
  -7   1   1      246.04      248.03     14.42 o 
  -6   1   1        0.05       -2.93      4.40 o 
  -5   1   1      794.68      785.26     20.32 o 
  -4   1   1     5783.13     5990.47     65.25 o 
  -3   1   1      738.92      673.82     12.00 o 
  -2   1   1      125.62       82.19      4.89 o 
  -1   1   1        0.02       -0.49      3.50 o 
   0   1   1      682.36      619.11     22.72 o 
   1   1   1      974.80      918.30     19.67 o 
   2   1   1      656.58      633.52     11.46 o 
   3   1   1      498.34      448.54     12.52 o 
   4   1   1      457.32      480.26     12.33 o 
   5   1   1      423.64      408.57     11.71 o 
   6   1   1      442.39      477.90     13.25 o 
   7   1   1      568.38      564.42     19.52 o 
   8   1   1       18.04       27.80     10.70 o 
   9   1   1      148.26      156.77     19.43 o 
  10   1   1      110.84      145.07     31.12 o 
 -10   2   1       37.27       88.90     36.21 o 
  -9   2   1       20.86       32.48     23.44 o 
  -8   2   1      349.88      370.63     28.46 o 
  -7   2   1      391.88      426.71     21.62 o 
  -6   2   1       12.53       22.26      7.51 o 
  -5   2   1     1431.71     1521.31     27.54 o 
  -4   2   1     1063.96     1122.05     20.21 o 
  -3   2   1        8.51       11.94      3.57 o 
  -2   2   1     1590.26     1397.20     28.95 o 
  -1   2   1     1196.88     1098.50     20.69 o 
   0   2   1     1785.76     1701.59     38.80 o 
   1   2   1      698.56      753.09     23.82 o 
   2   2   1      648.35      653.42     16.61 o 
   3   2   1       12.78        0.81      4.09 o 
   4   2   1      293.88      342.15     11.18 o 
   5   2   1      496.45      488.02     12.54 o 
   6   2   1      365.24      414.55     13.34 o 
   7   2   1      217.46      206.95     11.00 o 
   8   2   1       14.89       26.77     11.19 o 
   9   2   1        0.06       -1.30     19.95 o 
  10   2   1       27.39       58.16     39.70 o 
 -10   3   1       33.25       88.19     37.35 o 
  -9   3   1      114.33      111.48     40.40 o 
  -8   3   1        0.05        8.63     14.75 o 
  -7   3   1     2271.58     2114.82     56.21 o 
  -6   3   1      423.42      457.38     15.28 o 
  -5   3   1      276.03      283.87     12.29 o 
  -4   3   1      808.27      867.01     22.86 o 
  -3   3   1      614.39      644.49     18.30 o 
  -2   3   1      666.66      609.58     38.81 o 
  -1   3   1     1125.81     1042.36     22.11 o 
   0   3   1     1821.09     1766.81     43.26 o 
   1   3   1    12575.29    12205.63    251.09 o 
   2   3   1      183.15      172.19      9.08 o 
   3   3   1     2486.63     2531.08     38.59 o 
   4   3   1       21.25       13.70      7.17 o 
   5   3   1      324.08      292.12     11.20 o 
   6   3   1      272.50      273.58     12.01 o 
   7   3   1      102.80       70.32      8.32 o 
   8   3   1      139.34      140.96     17.19 o 
   9   3   1       15.51       27.22     21.73 o 
  10   3   1      264.28      217.90     35.56 o 
 -10   4   1      104.07      118.77     41.67 o 
  -9   4   1        0.06       -3.65     38.66 o 
  -8   4   1      305.15      322.12     36.38 o 
  -7   4   1     1648.42     1600.16     42.30 o 
  -6   4   1      584.40      536.56     17.71 o 
  -5   4   1       53.39       40.04      8.16 o 
  -4   4   1     1039.61     1130.89     26.96 o 
  -3   4   1       59.87       82.55      8.97 o 
  -2   4   1     1057.00      983.08     27.56 o 
  -1   4   1       65.72       98.01     11.02 o 
   0   4   1     3124.98     3167.24     60.18 o 
   1   4   1     1747.29     1772.61     47.55 o 
   2   4   1      733.83      720.63     24.00 o 
   3   4   1      274.62      274.69     13.02 o 
   4   4   1        0.57       -5.04      4.17 o 
   5   4   1        0.75       -0.73      4.40 o 
   6   4   1     2246.80     2337.29     37.00 o 
   7   4   1      133.01      126.77     10.57 o 
   8   4   1       13.85        5.37     17.70 o 
   9   4   1       85.58      148.87     29.40 o 
  10   4   1      442.64      492.13     49.60 o 
 -10   5   1       14.28       66.47     36.94 o 
  -9   5   1      188.65      162.33     33.31 o 
  -8   5   1       12.83        5.30     34.55 o 
  -7   5   1       31.79       40.83     13.30 o 
  -6   5   1      458.36      450.44     19.42 o 
  -5   5   1       33.58       29.33     10.18 o 
  -4   5   1      167.41      204.19     12.54 o 
  -3   5   1     3089.40     3421.38     52.14 o 
  -2   5   1     3752.50     3571.18     85.65 o 
  -1   5   1       73.46       95.24      9.78 o 
   0   5   1       61.15       44.49     10.13 o 
   1   5   1      194.47      202.42     16.04 o 
   2   5   1      160.50      161.10     13.01 o 
   3   5   1      347.46      412.99     14.70 o 
   4   5   1      217.62      212.60     10.19 o 
   5   5   1      643.50      663.00     21.56 o 
   6   5   1     1024.51      995.65     22.26 o 
   7   5   1        0.16        2.59      9.96 o 
   8   5   1        0.44       23.88     14.39 o 
   9   5   1        5.58        8.01     21.06 o 
  10   5   1        4.83       60.92     28.63 o 
 -10   6   1       97.60       99.25     41.55 o 
  -9   6   1       21.69       27.43     36.12 o 
  -8   6   1       43.96       42.91     23.95 o 
  -7   6   1       12.66       13.76     12.64 o 
  -6   6   1       38.84       20.12     14.47 o 
  -5   6   1        6.55       12.23     14.64 o 
  -4   6   1      157.70      165.00     10.98 o 
  -3   6   1     1544.63     1660.22     37.30 o 
  -2   6   1     2494.26     2674.66     49.89 o 
  -1   6   1       35.09       72.63     17.32 o 
   0   6   1       18.44       37.02      6.79 o 
   1   6   1       23.09        5.86      8.69 o 
   2   6   1     3317.51     3360.16     74.71 o 
   3   6   1      457.16      411.56     20.88 o 
   4   6   1        2.20       -4.62      4.46 o 
   5   6   1       77.93       73.85     16.33 o 
   6   6   1      144.55      146.02     12.79 o 
   7   6   1      272.38      233.91     22.99 o 
   8   6   1       81.71       92.90     19.22 o 
   9   6   1        3.68      -36.49     18.24 o 
  10   6   1        3.89       15.07     40.44 o 
 -10   7   1      291.28      319.56     58.60 o 
  -9   7   1       18.36       12.64     26.27 o 
  -8   7   1        0.80       26.47     30.47 o 
  -7   7   1      271.04      257.42     24.11 o 
  -6   7   1      159.84      157.81     16.71 o 
  -5   7   1        0.69      -10.58      9.27 o 
  -4   7   1      740.89      755.53     27.07 o 
  -3   7   1      355.24      415.93     19.84 o 
  -2   7   1     2389.09     2525.31     57.72 o 
  -1   7   1     3946.31     4325.28     69.20 o 
   0   7   1        9.86        5.32      7.74 o 
   1   7   1     1245.29     1344.94     45.18 o 
   2   7   1      310.88      351.82     19.95 o 
   3   7   1      105.92       90.18     11.14 o 
   4   7   1       48.84       70.21     11.31 o 
   5   7   1       15.65       -0.40     10.48 o 
   6   7   1      138.13      136.55     12.99 o 
   7   7   1      114.72      118.64     18.77 o 
   8   7   1        1.25       -0.29     14.02 o 
   9   7   1       10.87       40.73     24.87 o 
  -9   8   1       11.96       46.92     27.05 o 
  -8   8   1       14.35       29.82     21.78 o 
  -7   8   1      118.38      110.80     18.69 o 
  -6   8   1      517.87      497.05     27.05 o 
  -5   8   1      766.70      735.08     29.24 o 
  -4   8   1      116.81      110.15     16.79 o 
  -3   8   1      106.38       74.29     11.67 o 
  -2   8   1      353.47      439.52     20.09 o 
  -1   8   1      440.95      578.21     20.93 o 
   0   8   1       18.11       28.42      6.91 o 
   1   8   1      163.54      207.11     19.86 o 
   2   8   1      129.95      167.65     15.29 o 
   3   8   1      163.24      170.73     14.77 o 
   4   8   1     1498.63     1417.10     38.35 o 
   5   8   1      128.57      119.37     12.31 o 
   6   8   1        4.83       -0.72     10.79 o 
   7   8   1      112.68      115.15     18.85 o 
   8   8   1        1.38       -6.55     14.33 o 
   9   8   1      287.05      390.15     44.42 o 
  -9   9   1       24.52       24.60     56.56 o 
  -8   9   1        3.30       11.41     22.08 o 
  -7   9   1      386.42      422.33     31.90 o 
  -6   9   1     2252.18     2055.10     60.22 o 
  -5   9   1     2678.63     2649.19     59.42 o 
  -4   9   1     1071.26     1014.38     33.41 o 
  -3   9   1      661.79      722.66     26.61 o 
  -2   9   1        2.22       18.06     12.21 o 
  -1   9   1      357.59      361.75     15.40 o 
   0   9   1        4.35        0.14      6.23 o 
   1   9   1       33.57       17.99      8.35 o 
   2   9   1       65.85       51.85     10.22 o 
   3   9   1      638.14      667.15     26.02 o 
   4   9   1     2164.31     2101.89     49.98 o 
   5   9   1      651.74      648.56     29.06 o 
   6   9   1      434.25      438.07     32.31 o 
   7   9   1      141.55      139.33     20.92 o 
   8   9   1       55.93       75.70     19.37 o 
   9   9   1        0.04       -0.73     23.06 o 
  -9  10   1      254.09      306.45     42.22 o 
  -8  10   1       58.15       88.95     27.09 o 
  -7  10   1      216.46      168.87     23.36 o 
  -6  10   1       72.72       57.86     17.36 o 
  -5  10   1     2142.61     1934.18     50.72 o 
  -4  10   1      201.13      250.21     20.07 o 
  -3  10   1       81.52       72.75     17.41 o 
  -2  10   1       59.93       65.55     15.96 o 
  -1  10   1      523.48      576.86     17.85 o 
   0  10   1       64.46       65.40     10.17 o 
   1  10   1       82.26       83.43     13.02 o 
   2  10   1      596.83      709.82     29.70 o 
   3  10   1     1362.66     1371.87     40.17 o 
   4  10   1      290.00      300.76     21.72 o 
   5  10   1        6.60        9.89     13.27 o 
   6  10   1       27.20       34.15     14.02 o 
   7  10   1       72.03       63.93     17.44 o 
   8  10   1      134.01      187.03     24.89 o 
   9  10   1        5.70       38.60     25.40 o 
  -9  11   1        1.51       46.97     37.29 o 
  -8  11   1       73.01       83.07     29.52 o 
  -7  11   1      111.20       68.24     19.71 o 
  -6  11   1      418.36      343.02     29.19 o 
  -5  11   1      115.46       85.63     16.76 o 
  -4  11   1        4.70        5.64     12.25 o 
  -3  11   1      497.07      535.45     27.48 o 
  -2  11   1      127.74      133.57     15.76 o 
  -1  11   1      528.10      548.57     45.24 o 
   0  11   1      267.57      281.79     20.47 o 
   1  11   1       12.78       14.46      9.53 o 
   2  11   1     1796.77     1851.16     52.10 o 
   3  11   1       58.31       74.42     13.75 o 
   4  11   1       17.37        0.23     11.21 o 
   5  11   1       13.69       22.04     13.09 o 
   6  11   1       91.51       92.67     18.47 o 
   7  11   1       46.85       21.66     18.92 o 
   8  11   1       19.97       14.08     18.28 o 
  -8  12   1      207.25       90.38     69.18 o 
  -7  12   1        0.01       18.19     27.72 o 
  -6  12   1     1177.10     1087.86     46.20 o 
  -5  12   1        0.02       -9.51     18.23 o 
  -4  12   1      433.98      366.61     25.17 o 
  -3  12   1      138.41      105.42     16.89 o 
  -2  12   1     3110.12     3238.87     78.62 o 
  -1  12   1     1294.04     1248.97     52.28 o 
   0  12   1      484.53      553.50     43.76 o 
   1  12   1     1544.32     1536.31     56.86 o 
   2  12   1       33.01       -3.15     14.09 o 
   3  12   1       21.55       21.42     12.17 o 
   4  12   1       61.54       63.37     14.60 o 
   5  12   1       40.31       37.13     14.77 o 
   6  12   1        5.16        4.21     14.31 o 
   7  12   1       43.34       27.43     17.61 o 
   8  12   1      241.67      247.72     30.42 o 
  -8  13   1       44.50       32.84     36.73 o 
  -7  13   1        0.53      -15.57     17.50 o 
  -6  13   1        0.82       -3.50     15.84 o 
  -5  13   1       58.69       59.53     21.88 o 
  -4  13   1       57.11       49.04     16.77 o 
  -3  13   1       68.67      109.60     17.45 o 
  -2  13   1     1935.87     1927.76     60.00 o 
  -1  13   1      422.25      475.94     43.10 o 
   0  13   1      559.86      538.41     45.18 o 
   1  13   1     1256.46     1255.33     36.74 o 
   2  13   1      556.63      553.30     27.55 o 
   3  13   1        3.75       10.99     12.24 o 
   4  13   1       59.96       57.25     15.87 o 
   5  13   1      157.52      125.89     20.20 o 
   6  13   1        4.49       11.80     15.92 o 
   7  13   1        0.61       33.25     30.63 o 
   8  13   1       46.54       38.92     21.37 o 
  -7  14   1       13.05       32.77     63.75 o 
  -6  14   1      151.25      193.13     26.87 o 
  -5  14   1       23.63       14.31     16.91 o 
  -4  14   1      274.20      259.02     35.98 o 
  -3  14   1       21.52       47.67     19.03 o 
  -2  14   1     1019.05      962.67     43.35 o 
  -1  14   1       29.13       12.38     34.06 o 
   0  14   1      427.32      399.64     43.40 o 
   1  14   1        9.80        6.79     23.99 o 
   2  14   1      952.68     1000.25     39.53 o 
   3  14   1        0.00       -6.54     12.05 o 
   4  14   1       51.65       23.68     15.44 o 
   5  14   1       89.29      107.23     20.40 o 
   6  14   1       18.83       -7.26     16.15 o 
   7  14   1       36.33       65.86     21.98 o 
  -7  15   1      250.68      245.34     69.00 o 
  -6  15   1       19.10       30.52     24.94 o 
  -5  15   1        6.27        3.81     45.17 o 
  -4  15   1        9.97        8.94     20.27 o 
  -3  15   1      389.24      364.93     32.52 o 
  -2  15   1       20.67        2.53     24.74 o 
  -1  15   1      124.84      133.75     32.54 o 
   0  15   1      214.37      294.61     39.42 o 
   1  15   1      199.87      217.04     36.00 o 
   2  15   1       23.98       19.90     26.53 o 
   3  15   1       49.37       53.43     18.53 o 
   4  15   1       36.75       52.38     17.78 o 
   5  15   1      156.70      195.11     34.31 o 
   6  15   1       17.90       16.08     19.09 o 
   7  15   1       31.45       25.90     22.79 o 
  -6  16   1       89.06       65.04     26.80 o 
  -5  16   1       15.86       53.77     36.99 o 
  -4  16   1       17.65       61.32     22.56 o 
  -3  16   1        4.55      -19.67     43.98 o 
  -2  16   1      137.75       96.73     32.38 o 
  -1  16   1       28.50        8.10     29.40 o 
   0  16   1      111.58       57.25     32.75 o 
   1  16   1        1.88      -12.59     28.20 o 
   2  16   1       60.35       43.19     30.08 o 
   3  16   1       35.84       32.50     79.37 o 
   4  16   1      168.05      137.30     23.19 o 
   5  16   1       81.98      109.03     22.50 o 
   6  16   1       57.09       32.32     40.64 o 
  -6  17   1       70.14       76.45     83.87 o 
  -5  17   1       44.36      134.78     31.47 o 
  -4  17   1      155.95       86.65     34.40 o 
  -3  17   1      146.99      146.60     53.39 o 
  -2  17   1        4.78      -31.44     26.94 o 
  -1  17   1       12.91       -3.93     29.83 o 
   0  17   1        4.36      -21.34     34.44 o 
   1  17   1        0.78        3.39     29.19 o 
   2  17   1       22.71       11.89     44.63 o 
   3  17   1      190.68      195.36     38.66 o 
   4  17   1        4.01      -74.35     62.84 o 
   5  17   1        6.89       -8.39     18.24 o 
  -5  18   1      150.17       93.97     46.12 o 
  -4  18   1       28.84      -54.75     59.24 o 
  -3  18   1      111.25       92.44     36.39 o 
  -2  18   1       36.83        8.10     36.92 o 
  -1  18   1       25.06       -1.82     30.39 o 
   0  18   1        9.99      -16.39     35.43 o 
   1  18   1        4.14        8.28     33.90 o 
   2  18   1       49.67       43.61     55.91 o 
   3  18   1       53.88       37.96     31.85 o 
   4  18   1      137.27      104.33     37.59 o 
   5  18   1        4.41      -21.15     61.69 o 
  -4  19   1        1.12      -17.48     35.36 o 
  -3  19   1       51.49        3.05     32.28 o 
  -2  19   1        8.01      -19.39     49.24 o 
  -1  19   1       16.99       -7.47     32.40 o 
   0  19   1      577.33      687.14     62.82 o 
   1  19   1      353.99      378.54     87.22 o 
   2  19   1       28.63      -10.55     38.39 o 
   3  19   1      227.61      215.46     45.47 o 
  -2  20   1       21.56      -32.31     33.06 o 
  -1  20   1      351.30      298.32     51.42 o 
   0  20   1        2.28       -5.07     33.96 o 
   1  20   1      120.20      116.34     41.30 o 
   2  20   1      301.06      275.95     55.81 o 
 -10   0   2      245.48      310.74     51.46 o 
  -9   0   2      124.03      149.68     38.96 o 
  -8   0   2     1917.80     1906.78     99.72 o 
  -7   0   2       24.89       25.91     24.48 o 
  -6   0   2      202.84      173.35     15.18 o 
  -5   0   2      435.80      403.69     18.17 o 
  -4   0   2      132.01      162.64      8.94 o 
  -3   0   2      991.83      856.56     25.17 o 
  -2   0   2        0.00        9.79     12.16 o 
  -1   0   2     1288.27     1162.19     28.33 o 
   0   0   2     1678.30     1500.89     35.66 o 
   1   0   2        2.74       10.21      7.74 o 
   2   0   2     1449.01     1380.57     26.56 o 
   3   0   2      448.58      452.04     23.50 o 
   4   0   2        0.06        2.11      5.05 o 
   5   0   2       34.49       19.09      7.15 o 
   6   0   2      259.81      267.12     15.35 o 
   7   0   2     1108.71      999.93     28.42 o 
   8   0   2      246.32      247.97     19.63 o 
   9   0   2      395.45      406.84     38.64 o 
  10   0   2       61.12      114.76     32.06 o 
 -10   1   2       55.62       81.24     26.01 o 
  -9   1   2       24.92       64.21     36.22 o 
  -8   1   2       13.76       46.15     20.18 o 
  -7   1   2     1410.42     1442.34     47.61 o 
  -6   1   2       69.49       68.84     12.22 o 
  -5   1   2       97.57      113.63      6.62 o 
  -4   1   2      211.41      223.14      8.29 o 
  -3   1   2       78.49       81.93      6.39 o 
  -2   1   2      192.51      165.88     12.25 o 
  -1   1   2      458.95      431.63     20.92 o 
   0   1   2      272.14      264.83      7.42 o 
   1   1   2       73.65       73.18      7.93 o 
   2   1   2      317.12      278.42      9.96 o 
   3   1   2     2622.98     2635.57     46.07 o 
   4   1   2      286.10      318.71     10.99 o 
   5   1   2      248.69      281.10     11.05 o 
   6   1   2      963.15      864.97     17.29 o 
   7   1   2      601.72      584.43     16.32 o 
   8   1   2        7.65        9.44      7.38 o 
   9   1   2        0.33       11.15     16.39 o 
  10   1   2      250.88      263.22     37.40 o 
 -10   2   2       27.32      126.31     37.59 o 
  -9   2   2       24.41      100.98     24.69 o 
  -8   2   2       27.54       16.20     18.93 o 
  -7   2   2     1068.25     1057.11     40.97 o 
  -6   2   2       59.00       42.10      8.01 o 
  -5   2   2        0.39        2.97      4.48 o 
  -4   2   2     2260.83     2279.73     37.17 o 
  -3   2   2      137.71      136.57      6.52 o 
  -2   2   2      225.15      249.35     21.03 o 
  -1   2   2      186.18      184.66      8.52 o 
   0   2   2      478.32      507.26     12.01 o 
   1   2   2       51.09       52.91      5.43 o 
   2   2   2      503.32      498.59     13.07 o 
   3   2   2     1769.58     1688.84     41.50 o 
   4   2   2       65.88       90.21      6.50 o 
   5   2   2      131.89      129.40      8.58 o 
   6   2   2     1837.11     1656.17     26.19 o 
   7   2   2      188.47      159.02     10.28 o 
   8   2   2       66.02       58.12      9.41 o 
   9   2   2        0.04       19.15     19.88 o 
  10   2   2        8.83       48.55     24.64 o 
 -10   3   2       29.59       63.47     38.43 o 
  -9   3   2      165.92      141.07     42.01 o 
  -8   3   2     3171.37     3019.85     77.26 o 
  -7   3   2      206.61      184.18     21.76 o 
  -6   3   2      184.64      158.88     14.05 o 
  -5   3   2      126.78      121.47      7.90 o 
  -4   3   2      418.88      401.99     11.97 o 
  -3   3   2     2222.43     2137.87     35.16 o 
  -2   3   2      101.52      131.44     11.15 o 
  -1   3   2     3971.10     3901.36     60.72 o 
   0   3   2     1131.43     1104.58     21.25 o 
   1   3   2      483.75      486.15     13.88 o 
   2   3   2      283.07      265.83     15.03 o 
   3   3   2        5.57        3.23      4.33 o 
   4   3   2      111.03       94.99      7.63 o 
   5   3   2      321.32      292.84     13.02 o 
   6   3   2     1467.42     1447.39     25.84 o 
   7   3   2     2672.33     2490.79     38.20 o 
   8   3   2        1.65        6.75      8.56 o 
   9   3   2      203.92      206.11     32.11 o 
  10   3   2      150.39      156.53     32.89 o 
 -10   4   2       47.70      121.20     42.33 o 
  -9   4   2      211.09      169.15     42.99 o 
  -8   4   2        3.50        8.82     28.75 o 
  -7   4   2     3308.99     3218.03     83.00 o 
  -6   4   2       17.73       12.72      9.43 o 
  -5   4   2        2.32        1.65      5.41 o 
  -4   4   2      331.04      332.18     14.25 o 
  -3   4   2     2032.66     1986.78     52.56 o 
  -2   4   2        5.17       18.43      7.35 o 
  -1   4   2     1147.27     1039.70     22.80 o 
   0   4   2     1474.09     1363.04     29.84 o 
   1   4   2     1122.18     1097.59     22.88 o 
   2   4   2     1471.19     1480.19     44.93 o 
   3   4   2      582.57      621.36     18.58 o 
   4   4   2       16.31       11.01      4.83 o 
   5   4   2      304.75      269.35     15.43 o 
   6   4   2     4628.28     4327.00     54.86 o 
   7   4   2     1514.11     1334.59     26.26 o 
   8   4   2      318.67      363.76     25.33 o 
   9   4   2        3.05        4.65     19.89 o 
  10   4   2      238.95      305.12     40.14 o 
 -10   5   2        9.11       52.15     37.49 o 
  -9   5   2      132.62      144.85     43.69 o 
  -8   5   2      415.68      382.98     71.45 o 
  -7   5   2       65.25       37.63     14.66 o 
  -6   5   2       10.36        4.53      9.35 o 
  -5   5   2      277.78      316.59     13.80 o 
  -4   5   2        0.06       -8.34      4.17 o 
  -3   5   2     3414.16     3556.65     54.07 o 
  -2   5   2     1024.68     1036.75     26.28 o 
  -1   5   2      312.15      320.84     13.40 o 
   0   5   2     2806.90     2926.46     55.81 o 
   1   5   2     1222.93     1265.90     29.81 o 
   2   5   2     8138.44     8363.86    126.76 o 
   3   5   2      611.00      624.93     17.31 o 
   4   5   2      479.85      468.66     15.61 o 
   5   5   2     1004.20     1028.38     22.29 o 
   6   5   2      426.26      424.03     17.10 o 
   7   5   2      264.42      218.61     15.95 o 
   8   5   2       92.68       97.59     18.70 o 
   9   5   2        0.30       16.43     38.09 o 
  10   5   2        4.35       30.85     24.42 o 
 -10   6   2       24.72       80.32     40.18 o 
  -9   6   2      102.25      210.16     47.30 o 
  -8   6   2       37.92       59.62     25.26 o 
  -7   6   2       19.94       22.77     13.53 o 
  -6   6   2      546.92      526.00     28.66 o 
  -5   6   2        1.59       11.41      9.84 o 
  -4   6   2     1350.53     1369.89     29.15 o 
  -3   6   2        7.87       13.93      6.85 o 
  -2   6   2      325.31      318.26     36.24 o 
  -1   6   2     1393.84     1533.21     30.85 o 
   0   6   2      412.97      514.32     24.28 o 
   1   6   2      189.69      171.91     10.97 o 
   2   6   2     1543.82     1673.51     42.38 o 
   3   6   2      438.97      452.37     15.85 o 
   4   6   2      141.46      179.33     12.47 o 
   5   6   2     1286.01     1202.05     30.58 o 
   6   6   2       35.33       24.68     10.38 o 
   7   6   2       16.46       15.67     11.71 o 
   8   6   2      566.11      586.71     37.76 o 
   9   6   2       45.61       72.17     26.20 o 
 -10   7   2       46.62      160.19     47.05 o 
  -9   7   2       53.01      135.11     45.13 o 
  -8   7   2        0.15       14.03     22.76 o 
  -7   7   2        1.44        4.79     12.56 o 
  -6   7   2      116.76      150.03     18.04 o 
  -5   7   2     2393.40     2538.07     54.60 o 
  -4   7   2      700.30      706.80     28.44 o 
  -3   7   2       62.90       67.06     11.90 o 
  -2   7   2     1025.49     1008.81     33.51 o 
  -1   7   2      546.85      550.85     21.22 o 
   0   7   2     2408.55     2822.20     79.05 o 
   1   7   2       46.49       60.16      9.27 o 
   2   7   2       48.99       40.66     11.53 o 
   3   7   2      836.72      906.88     32.53 o 
   4   7   2     1785.21     1799.76     49.75 o 
   5   7   2       86.77       78.47     11.11 o 
   6   7   2       73.32       63.63     10.85 o 
   7   7   2        0.06        7.39     11.35 o 
   8   7   2        8.31       -0.58     14.35 o 
   9   7   2       28.69       26.37     23.85 o 
 -10   8   2      319.21      298.38     61.48 o 
  -9   8   2       23.80       79.98     39.41 o 
  -8   8   2       42.21       13.74     28.98 o 
  -7   8   2      204.48      176.51     21.94 o 
  -6   8   2      214.61      241.85     23.35 o 
  -5   8   2      189.19      147.90     17.62 o 
  -4   8   2        0.10       -6.99     16.08 o 
  -3   8   2       50.96       55.74     10.93 o 
  -2   8   2      758.40      721.32     31.48 o 
  -1   8   2      916.02     1008.49     50.42 o 
   0   8   2      565.34      622.98     22.59 o 
   1   8   2      641.91      678.31     20.85 o 
   2   8   2      344.07      372.69     27.62 o 
   3   8   2     1168.49     1188.25     39.48 o 
   4   8   2     5517.03     5520.57    113.22 o 
   5   8   2        0.20       -9.72      7.11 o 
   6   8   2      539.14      539.25     23.54 o 
   7   8   2        2.52        5.82     11.95 o 
   8   8   2       27.90       31.20     16.55 o 
   9   8   2      481.85      558.11     51.75 o 
  -9   9   2        7.94       43.09     37.81 o 
  -8   9   2       57.85       52.85     33.28 o 
  -7   9   2      148.01      156.64     22.17 o 
  -6   9   2      206.17      213.82     23.00 o 
  -5   9   2     2652.08     2725.95     60.17 o 
  -4   9   2      126.89      167.88     17.07 o 
  -3   9   2      281.51      320.67     19.96 o 
  -2   9   2      305.17      343.55     23.11 o 
  -1   9   2     2665.43     2863.33     53.24 o 
   0   9   2      511.36      538.57     21.94 o 
   1   9   2      727.88      809.15     40.12 o 
   2   9   2       35.62       46.97     14.84 o 
   3   9   2       16.75       15.59     11.00 o 
   4   9   2     2350.24     2317.41     53.58 o 
   5   9   2      884.57      942.94     37.99 o 
   6   9   2      101.69      108.40     16.35 o 
   7   9   2       37.18        4.87     19.75 o 
   8   9   2      150.31      215.88     26.30 o 
   9   9   2        4.80       19.09     23.37 o 
  -9  10   2      717.54      938.40     94.85 o 
  -8  10   2       25.14       38.21     33.48 o 
  -7  10   2       64.80       51.80     22.59 o 
  -6  10   2      133.04      142.15     21.11 o 
  -5  10   2      985.43      945.09     41.59 o 
  -4  10   2      107.51      104.46     16.27 o 
  -3  10   2      323.17      362.73     40.82 o 
  -2  10   2       31.02       49.71     17.04 o 
  -1  10   2       20.21       31.90      8.58 o 
   0  10   2      662.50      791.16     47.05 o 
   1  10   2      188.75      200.14     18.43 o 
   2  10   2      203.66      191.85     23.78 o 
   3  10   2        0.38       -3.63      9.71 o 
   4  10   2        1.86       12.77     12.47 o 
   5  10   2       15.19       -6.45     11.15 o 
   6  10   2       53.38       42.37     14.76 o 
   7  10   2       23.02       14.52     15.81 o 
   8  10   2      775.37      786.62     46.89 o 
   9  10   2      353.64      440.58     47.81 o 
  -9  11   2       15.57      115.46     42.37 o 
  -8  11   2        1.52       18.40     32.89 o 
  -7  11   2      140.83      133.91     44.75 o 
  -6  11   2      309.54      236.47     40.75 o 
  -5  11   2      654.81      727.00     33.79 o 
  -4  11   2       67.02       59.64     15.08 o 
  -3  11   2      466.57      509.11     31.93 o 
  -2  11   2       98.61      138.82     20.07 o 
  -1  11   2       10.09       27.82     16.73 o 
   0  11   2      105.89      108.32     15.57 o 
   1  11   2       77.71       67.29     11.52 o 
   2  11   2       12.23       22.11     12.69 o 
   3  11   2      258.80      245.56     19.82 o 
   4  11   2     1085.21      978.77     50.52 o 
   5  11   2      418.49      363.82     26.37 o 
   6  11   2       16.96        8.58     13.29 o 
   7  11   2        0.66       20.12     16.48 o 
   8  11   2      282.92      297.10     30.90 o 
  -8  12   2       14.64       54.52     39.42 o 
  -7  12   2       37.94       36.85     22.02 o 
  -6  12   2        9.45       21.25     20.34 o 
  -5  12   2      271.32      256.62     26.76 o 
  -4  12   2       15.10       81.70     22.82 o 
  -3  12   2      964.35      956.59     42.10 o 
  -2  12   2       80.34       71.80     19.01 o 
  -1  12   2       58.50       84.18     18.66 o 
   0  12   2       64.08       56.67     14.31 o 
   1  12   2       96.53       71.35     12.81 o 
   2  12   2      664.44      739.50     33.81 o 
   3  12   2       49.46       51.78     14.61 o 
   4  12   2       52.16       32.93     13.93 o 
   5  12   2        3.66       13.82     15.64 o 
   6  12   2      249.95      190.54     22.08 o 
   7  12   2       12.85       32.46     17.69 o 
   8  12   2      234.07      229.24     28.94 o 
  -8  13   2       88.60      205.29     50.29 o 
  -7  13   2       33.52       49.21     32.30 o 
  -6  13   2      151.05      159.82     28.69 o 
  -5  13   2        0.60       -9.83     17.01 o 
  -4  13   2       94.21      104.92     21.95 o 
  -3  13   2      231.73      234.65     27.82 o 
  -2  13   2      329.27      424.17     30.96 o 
  -1  13   2      238.87      291.13     35.39 o 
   0  13   2      253.77      273.26     35.30 o 
   1  13   2      328.40      380.21     22.64 o 
   2  13   2     1154.46     1081.27     44.23 o 
   3  13   2        2.39        8.04     12.05 o 
   4  13   2       16.62        9.81     13.28 o 
   5  13   2      109.39       91.48     18.05 o 
   6  13   2        8.41        9.04     27.89 o 
   7  13   2       33.27       37.65     29.81 o 
  -7  14   2      103.93      156.66     31.86 o 
  -6  14   2       76.61      109.47     27.78 o 
  -5  14   2       26.23       49.51     23.82 o 
  -4  14   2       31.86       10.44     24.10 o 
  -3  14   2      189.04      148.45     26.81 o 
  -2  14   2        0.81       -7.46     24.17 o 
  -1  14   2       23.80       12.90     23.96 o 
   0  14   2        0.12        3.95     29.67 o 
   1  14   2      206.35      190.77     33.43 o 
   2  14   2        4.99       23.16     12.91 o 
   3  14   2       22.55       22.41     13.69 o 
   4  14   2       29.81       13.52     14.45 o 
   5  14   2        1.63       16.96     14.89 o 
   6  14   2       35.33       23.18     16.50 o 
   7  14   2       68.95      107.39     31.63 o 
  -7  15   2        2.79       37.38     26.60 o 
  -6  15   2        2.69       56.84     31.77 o 
  -5  15   2       16.61       44.47     23.94 o 
  -4  15   2       96.27       64.01     26.23 o 
  -3  15   2        6.75       21.45     29.39 o 
  -2  15   2      740.11      733.22     55.64 o 
  -1  15   2      255.81      207.37     35.50 o 
   0  15   2      127.38       89.47     30.21 o 
   1  15   2      846.75      887.42     58.49 o 
   2  15   2       11.04       24.41     25.37 o 
   3  15   2       59.01       70.80     24.61 o 
   4  15   2        0.12        4.58     14.19 o 
   5  15   2      222.83      204.15     24.09 o 
   6  15   2       39.94       30.64     42.15 o 
   7  15   2       18.95       25.73     21.42 o 
  -6  16   2      672.98      687.98     59.78 o 
  -5  16   2        3.96       15.93     31.88 o 
  -4  16   2       46.61       50.17     34.42 o 
  -3  16   2        0.47      -22.11     38.34 o 
  -2  16   2      265.38      229.98     38.45 o 
  -1  16   2        3.02      -24.77     27.17 o 
   0  16   2        1.93       36.80     30.10 o 
   1  16   2       22.59       29.80     28.93 o 
   2  16   2       89.01       49.50     28.46 o 
   3  16   2       85.48       39.02     49.77 o 
   4  16   2       11.14       12.45     15.90 o 
   5  16   2      229.45      292.72     45.32 o 
   6  16   2      104.51      164.02     27.25 o 
  -6  17   2       25.40       56.60     38.84 o 
  -5  17   2      100.06       56.58     44.18 o 
  -4  17   2       49.92      -32.09     48.10 o 
  -3  17   2      280.92      190.99     39.26 o 
  -2  17   2        8.23      -19.19     28.32 o 
  -1  17   2      512.10      459.22     50.25 o 
   0  17   2       97.23       99.97     34.85 o 
   1  17   2       10.30       -9.76     28.73 o 
   2  17   2      296.94      285.28     43.93 o 
   3  17   2      158.93      140.94     51.52 o 
   4  17   2       35.47       27.37     30.25 o 
   5  17   2      343.09      313.26     30.52 o 
  -5  18   2       62.25       47.40     39.81 o 
  -4  18   2       54.68        9.39     98.95 o 
  -3  18   2       57.24       -1.72     62.09 o 
  -2  18   2      134.74      156.79     38.21 o 
  -1  18   2      191.82      148.88     43.83 o 
   0  18   2      313.56      301.97     45.85 o 
   1  18   2       87.06       71.24     34.72 o 
   2  18   2        0.16      -15.36     38.35 o 
   3  18   2        1.32      -18.72     28.42 o 
   4  18   2      278.64      228.00     43.33 o 
  -4  19   2        6.27      -44.36     30.32 o 
  -3  19   2        7.43      -24.71     31.34 o 
  -2  19   2        1.13      -45.05     30.25 o 
  -1  19   2        3.53       13.48     34.05 o 
   0  19   2      102.51       35.40     56.23 o 
   1  19   2      130.44      116.83     39.21 o 
   2  19   2      168.32      154.65     41.35 o 
   3  19   2       21.53      -26.89     46.97 o 
  -2  20   2       26.22      -50.13     67.71 o 
  -1  20   2       28.79      -20.82     33.70 o 
   0  20   2        2.14      -47.37     32.56 o 
   1  20   2       49.96       -3.54     35.51 o 
 -10   1   3       14.60       81.34     36.82 o 
  -9   1   3       22.89       50.04     22.45 o 
  -8   1   3      720.91      764.01     48.33 o 
  -7   1   3      572.59      627.46     41.93 o 
  -6   1   3       17.47       19.56     10.75 o 
  -5   1   3        0.00        1.28      5.07 o 
  -4   1   3      702.51      723.70     24.54 o 
  -3   1   3      102.81      103.08      9.01 o 
  -2   1   3     3798.65     3413.55     63.14 o 
  -1   1   3      743.74      694.07     14.48 o 
   0   1   3     1977.90     1897.69     26.21 o 
   1   1   3      619.60      605.08     24.32 o 
   2   1   3       56.82       33.65     17.11 o 
   3   1   3     8395.67     8625.58     97.89 o 
   4   1   3       80.85       91.35     12.57 o 
   5   1   3       10.10        9.79      4.72 o 
   6   1   3       27.15        9.76      5.91 o 
   7   1   3      854.79      829.82     18.80 o 
   8   1   3      263.14      279.31     13.51 o 
   9   1   3       20.66       29.37     12.17 o 
  10   1   3        6.85       30.50     41.58 o 
 -10   2   3      106.00      208.74     48.20 o 
  -9   2   3       24.34       36.30     22.46 o 
  -8   2   3       42.03       40.59     22.02 o 
  -7   2   3        0.90       -3.02     17.35 o 
  -6   2   3      979.73      847.92     43.46 o 
  -5   2   3       44.66       40.59      8.81 o 
  -4   2   3      127.83      139.78     11.94 o 
  -3   2   3      846.22      831.80     24.51 o 
  -2   2   3      796.74      743.57     19.88 o 
  -1   2   3     4042.63     3727.12     50.91 o 
   0   2   3     2394.01     2092.24     31.48 o 
   1   2   3     1605.42     1408.96     55.44 o 
   3   2   3      353.24      394.62     12.84 o 
   4   2   3      830.61      865.84     18.12 o 
   5   2   3       15.19        4.10      5.23 o 
   6   2   3      266.30      265.86     12.37 o 
   7   2   3       12.90        8.56      6.44 o 
   8   2   3       47.42       44.46      8.50 o 
   9   2   3       50.62       26.94     17.66 o 
  10   2   3       82.13       87.35     26.68 o 
 -10   3   3       24.17       64.35     40.46 o 
  -9   3   3       26.42       31.27     33.04 o 
  -8   3   3       31.11       50.05     21.72 o 
  -7   3   3      820.41      824.55     64.51 o 
  -6   3   3        8.33        1.89     11.20 o 
  -5   3   3       64.05       95.21     11.81 o 
  -4   3   3      992.07      913.93     50.51 o 
  -3   3   3      243.75      274.01     13.31 o 
  -2   3   3     4924.77     4498.79     80.41 o 
  -1   3   3     3374.57     3153.83     44.73 o 
   0   3   3      812.12      696.05     16.74 o 
   1   3   3     1502.83     1437.44     31.22 o 
   2   3   3       81.53       75.28     10.49 o 
   3   3   3      435.32      539.68     18.72 o 
   4   3   3     1000.63     1040.96     21.85 o 
   5   3   3      248.51      278.45     13.51 o 
   6   3   3     3907.31     3662.69     56.11 o 
   7   3   3       15.94       12.93      6.68 o 
   8   3   3       53.64       77.52     10.19 o 
   9   3   3      150.37      229.79     34.20 o 
  10   3   3        4.67       15.39     23.70 o 
 -10   4   3       45.12      123.76     46.00 o 
  -9   4   3       31.72       -0.18     31.10 o 
  -8   4   3       99.82      125.95     39.40 o 
  -7   4   3     1356.58     1323.62     56.33 o 
  -6   4   3       78.75      101.81     14.01 o 
  -5   4   3       69.36       59.55      9.84 o 
  -4   4   3      943.13     1005.20     35.43 o 
  -3   4   3       29.86       44.43      8.93 o 
  -2   4   3     4065.86     4092.82     75.18 o 
  -1   4   3      616.76      581.39     17.44 o 
   0   4   3       72.93       94.94     15.01 o 
   1   4   3     2766.04     2669.73     45.09 o 
   2   4   3      229.20      302.28     13.08 o 
   3   4   3       30.69       30.14     14.69 o 
   4   4   3      562.93      568.80     18.94 o 
   5   4   3       15.39       15.53      6.18 o 
   6   4   3      437.07      439.86     18.22 o 
   7   4   3      221.83      190.98     12.11 o 
   8   4   3       17.75        8.54     11.10 o 
   9   4   3       29.78       26.34     21.70 o 
  10   4   3      200.14      230.79     37.02 o 
 -10   5   3        1.63       73.84     39.18 o 
  -9   5   3       66.20       75.71     37.48 o 
  -8   5   3      101.63       95.78     38.44 o 
  -7   5   3      204.89      202.26     42.43 o 
  -6   5   3      214.24      221.35     19.05 o 
  -5   5   3       17.53        5.07      9.32 o 
  -4   5   3       21.83       -0.67      8.44 o 
  -3   5   3     1273.14     1334.24     29.50 o 
  -2   5   3      501.15      453.82     17.69 o 
  -1   5   3      227.64      249.50     13.32 o 
   0   5   3        1.05        8.06      6.80 o 
   1   5   3     4813.27     4916.97     82.64 o 
   2   5   3      298.55      383.66     32.07 o 
   3   5   3      662.82      785.39     22.17 o 
   4   5   3        4.58        2.65      9.55 o 
   5   5   3     1327.02     1254.94     29.00 o 
   6   5   3      170.71      207.19     13.47 o 
   7   5   3       87.15       89.85     12.05 o 
   8   5   3       51.26       36.94     28.32 o 
   9   5   3       14.37      -11.37     29.75 o 
 -10   6   3        1.91       65.09     41.66 o 
  -9   6   3       10.14        5.82     34.01 o 
  -8   6   3      218.76      136.79     43.11 o 
  -7   6   3        6.32       18.84     29.08 o 
  -6   6   3      241.66      205.99     22.91 o 
  -5   6   3       28.28       26.04     11.28 o 
  -4   6   3      259.16      269.33     15.25 o 
  -3   6   3     2572.32     2558.36     54.21 o 
  -2   6   3      439.00      482.67     20.52 o 
  -1   6   3       87.45      126.07     11.03 o 
   0   6   3      821.88      836.17     24.63 o 
   1   6   3     2273.08     2555.15     46.67 o 
   2   6   3     5727.26     6276.27    114.17 o 
   3   6   3      499.98      523.01     18.10 o 
   4   6   3      125.55      124.10     14.00 o 
   5   6   3       16.33        6.63      6.92 o 
   6   6   3       58.63       53.39     11.21 o 
   7   6   3        0.32       12.64     10.38 o 
   8   6   3       50.35       15.04     14.96 o 
   9   6   3        5.89       28.32     22.67 o 
 -10   7   3       51.52      100.56     46.26 o 
  -9   7   3       22.37       99.51     43.27 o 
  -8   7   3        1.22       -0.41     32.15 o 
  -7   7   3      186.30      291.69     50.12 o 
  -6   7   3       48.86       76.47     18.57 o 
  -5   7   3       13.68       -5.45     11.33 o 
  -4   7   3       90.76       93.09     13.53 o 
  -3   7   3      246.04      275.18     21.52 o 
  -2   7   3      627.41      661.81     20.68 o 
  -1   7   3        8.21       13.96      5.89 o 
   0   7   3     5039.70     5791.25    105.15 o 
   1   7   3       38.43       50.87     10.12 o 
   2   7   3      501.37      510.65     62.06 o 
   3   7   3      144.69      139.54     10.68 o 
   4   7   3       11.78        8.26     10.12 o 
   5   7   3        0.75      -12.41      9.26 o 
   6   7   3      113.96      108.23     16.35 o 
   7   7   3       15.90       39.44     13.62 o 
   8   7   3       13.36       14.56     16.73 o 
   9   7   3      368.94      415.68     44.93 o 
 -10   8   3      104.77      122.58     49.68 o 
  -9   8   3       19.35      136.97     44.11 o 
  -8   8   3       29.59       45.61     36.36 o 
  -7   8   3        6.84        5.92     27.31 o 
  -6   8   3      459.26      441.98     35.63 o 
  -5   8   3      377.35      395.28     26.08 o 
  -4   8   3      347.28      380.77     24.70 o 
  -3   8   3      428.46      463.02     26.84 o 
  -2   8   3        0.05        8.24      6.51 o 
  -1   8   3       15.27       12.38      6.60 o 
   0   8   3        7.61       10.03      7.29 o 
   1   8   3      957.49     1023.20     27.06 o 
   2   8   3       58.63       71.30     30.61 o 
   3   8   3        0.00       -4.64      8.76 o 
   4   8   3     2558.72     2509.99     64.71 o 
   5   8   3       59.26       52.36     11.59 o 
   6   8   3       29.40       19.50      9.52 o 
   7   8   3        9.82       19.50     13.01 o 
   8   8   3       81.45      107.45     20.79 o 
   9   8   3       28.75       42.66     24.50 o 
  -9   9   3       39.92      109.05     43.99 o 
  -8   9   3        0.22       20.23     32.13 o 
  -7   9   3      298.77      348.26     34.54 o 
  -6   9   3      136.98      153.43     38.44 o 
  -5   9   3     2067.84     1985.57     56.27 o 
  -4   9   3      832.24      873.26     37.80 o 
  -3   9   3      356.59      383.65     31.20 o 
  -2   9   3        0.30       -6.24      8.58 o 
  -1   9   3       37.05       38.55      8.19 o 
   0   9   3       97.70       99.80     12.02 o 
   1   9   3       36.99       22.91      8.04 o 
   2   9   3      914.94     1090.87     65.09 o 
   3   9   3     1527.93     1516.26     47.66 o 
   4   9   3       75.84       70.36     15.54 o 
   5   9   3     1979.78     1782.62     41.14 o 
   6   9   3      311.29      313.20     19.97 o 
   7   9   3       53.97       36.90     17.36 o 
   8   9   3       75.29       84.93     21.12 o 
   9   9   3       18.92       24.75     24.08 o 
  -9  10   3       39.94       13.41     36.49 o 
  -8  10   3       55.68      128.11     42.71 o 
  -7  10   3       32.96       36.21     20.30 o 
  -6  10   3       12.03       -1.86     21.87 o 
  -5  10   3     1087.73     1161.13     44.63 o 
  -4  10   3       77.63       59.51     17.57 o 
  -3  10   3        0.21       12.72     22.55 o 
  -2  10   3        3.63       -1.40     14.53 o 
  -1  10   3      154.46      134.56     12.20 o 
   0  10   3      408.61      486.72     34.67 o 
   1  10   3      194.33      236.32     19.86 o 
   2  10   3        0.27       -5.76     11.73 o 
   3  10   3       19.89       18.43     11.87 o 
   4  10   3     2126.62     1975.32     58.12 o 
   5  10   3     1182.42     1001.22     42.09 o 
   6  10   3      112.64       99.50     17.47 o 
   7  10   3      136.52      178.23     36.35 o 
   8  10   3      114.68      113.32     22.35 o 
  -9  11   3       56.30      202.72     49.72 o 
  -8  11   3        7.26       50.44     38.18 o 
  -7  11   3      162.80      165.24     29.37 o 
  -6  11   3       14.44       -9.56     18.32 o 
  -5  11   3      122.30      114.58     25.01 o 
  -4  11   3       28.73       10.37     22.15 o 
  -3  11   3     2720.70     2738.92     73.47 o 
  -2  11   3      211.59      208.40     29.14 o 
  -1  11   3        4.79        7.63     15.01 o 
   0  11   3       31.76       18.51     10.71 o 
   1  11   3      294.56      324.02     25.56 o 
   2  11   3       53.58       72.04     15.89 o 
   3  11   3       26.36       16.21     13.71 o 
   4  11   3      148.44      121.52     16.88 o 
   5  11   3      151.36      165.37     19.45 o 
   6  11   3      137.18      117.00     19.05 o 
   7  11   3      259.83      288.93     26.77 o 
   8  11   3       24.79       63.69     20.08 o 
  -8  12   3       86.16      133.21     45.30 o 
  -7  12   3        4.85      -19.17     19.07 o 
  -6  12   3        4.41        3.82     21.46 o 
  -5  12   3       42.14       59.60     31.53 o 
  -4  12   3       29.96        9.21     17.64 o 
  -3  12   3      508.78      532.43     34.30 o 
  -2  12   3      141.46      133.94     21.68 o 
  -1  12   3       15.01       10.04     17.39 o 
   0  12   3     2467.54     2558.89     95.57 o 
   1  12   3      243.25      317.58     24.75 o 
   2  12   3      519.90      596.88     60.19 o 
   3  12   3      229.16      205.15     19.70 o 
   4  12   3        1.21      -14.79     11.52 o 
   5  12   3      969.37      940.57     37.74 o 
   6  12   3       25.51       29.09     16.21 o 
   7  12   3      129.12      164.17     24.72 o 
   8  12   3       23.54       28.78     18.93 o 
  -8  13   3        3.58       75.82     40.71 o 
  -7  13   3       13.48       27.85     35.37 o 
  -6  13   3       62.26       54.55     23.62 o 
  -5  13   3       94.90      109.27     27.67 o 
  -4  13   3       13.60       23.37     23.21 o 
  -3  13   3      477.96      501.89     34.03 o 
  -2  13   3     1714.23     1780.27     89.71 o 
  -1  13   3      431.37      441.65     41.52 o 
   0  13   3       47.88       49.78     27.33 o 
   1  13   3     2451.08     2759.12     60.01 o 
   2  13   3        5.70       22.77     11.88 o 
   3  13   3      144.44      136.70     17.99 o 
   4  13   3       62.06       30.13     14.52 o 
   5  13   3       40.01       28.61     15.73 o 
   6  13   3        0.02       25.25     16.02 o 
   7  13   3        4.66       24.26     18.18 o 
  -8  14   3       83.01      250.28     55.84 o 
  -7  14   3        5.00       21.29     24.06 o 
  -6  14   3      158.78      196.53     33.88 o 
  -5  14   3        4.74       20.30     52.55 o 
  -4  14   3       10.70       26.03     20.62 o 
  -3  14   3      288.88      285.77     29.12 o 
  -2  14   3      478.55      453.53     43.87 o 
  -1  14   3      125.23      108.05     29.42 o 
   0  14   3       65.26       61.35     28.25 o 
   1  14   3     1382.36     1254.12     64.41 o 
   2  14   3      208.78      182.50     19.24 o 
   3  14   3      144.77      143.16     20.79 o 
   4  14   3        4.44       10.84     14.44 o 
   5  14   3      143.47      160.46     27.74 o 
   6  14   3      140.88      173.10     23.65 o 
   7  14   3        5.31       15.43     19.80 o 
  -7  15   3        3.87       61.60     44.74 o 
  -6  15   3       47.35       34.45     40.67 o 
  -5  15   3       15.25        3.17     23.93 o 
  -4  15   3       21.46      -16.20     28.31 o 
  -3  15   3       13.03       22.33     38.35 o 
  -2  15   3        1.37      -16.09     26.05 o 
  -1  15   3      211.72      196.21     35.27 o 
   0  15   3        2.81       -4.74     24.66 o 
   1  15   3      139.43      135.71     32.66 o 
   2  15   3      124.80       95.23     29.50 o 
   3  15   3       67.31       49.94     16.18 o 
   4  15   3       23.59       23.53     22.48 o 
   5  15   3      224.33      238.70     25.19 o 
   6  15   3       33.42       45.64     35.73 o 
  -6  16   3      218.33      204.40     66.13 o 
  -5  16   3      150.38      173.81     82.86 o 
  -4  16   3        1.86      -35.47     26.28 o 
  -3  16   3       38.42        9.52     29.61 o 
  -2  16   3       10.98       -8.06     26.15 o 
  -1  16   3      339.33      361.16     44.63 o 
   0  16   3      230.59      228.87     89.55 o 
   1  16   3       17.40       28.45     27.85 o 
   2  16   3        3.23      -17.43     26.02 o 
   3  16   3       48.46       36.59     26.92 o 
   4  16   3       27.40       26.09     16.66 o 
   5  16   3       27.01        8.16     20.27 o 
   6  16   3      141.97       84.91     46.16 o 
  -6  17   3        0.01       11.71     27.37 o 
  -5  17   3       17.77       41.48     40.81 o 
  -4  17   3      100.02       78.53     33.14 o 
  -3  17   3       11.25        3.03     29.33 o 
  -2  17   3       26.77       38.82     31.64 o 
  -1  17   3        0.83       25.26     29.63 o 
   0  17   3        7.97       -9.32     28.13 o 
   1  17   3        0.07       22.35     28.69 o 
   2  17   3      215.77      198.20     57.29 o 
   3  17   3        0.62      -10.42     26.06 o 
   4  17   3      151.88      142.02     38.01 o 
   5  17   3        2.18       25.56     26.58 o 
  -5  18   3      305.56      397.13     68.26 o 
  -4  18   3       18.43      -10.17     39.59 o 
  -3  18   3       45.55       74.73     35.72 o 
  -2  18   3      166.48      175.22     57.31 o 
  -1  18   3      141.63      143.50     38.24 o 
   0  18   3       32.50       35.81     31.72 o 
   1  18   3       55.49       13.05     43.87 o 
   2  18   3        6.75      -20.56     29.59 o 
   3  18   3      174.29      156.11     77.13 o 
   4  18   3      117.80       93.65     37.19 o 
  -4  19   3      141.44       30.51     47.43 o 
  -3  19   3        0.43      -50.31     40.10 o 
  -2  19   3      106.54       72.10     36.78 o 
  -1  19   3      413.98      485.07     58.65 o 
   0  19   3       57.81       59.88     78.98 o 
   1  19   3        0.15       11.16     38.26 o 
   2  19   3       50.94       64.15     36.28 o 
   3  19   3      100.22       95.55     39.43 o 
  -2  20   3      229.91      267.21     48.44 o 
  -1  20   3      154.53      163.84     44.36 o 
   0  20   3      193.45      176.85     45.52 o 
   1  20   3        1.28      -15.76     32.55 o 
 -10   0   4        2.95       39.82     37.35 o 
  -9   0   4      222.22      178.29     44.28 o 
  -8   0   4      583.17      749.37     70.45 o 
  -7   0   4       22.62       41.43     31.31 o 
  -6   0   4        0.40       -4.07     24.59 o 
  -5   0   4        0.23        7.47     20.23 o 
  -4   0   4      625.38      601.44     45.52 o 
  -3   0   4     1179.86     1189.58     57.65 o 
  -2   0   4    10473.24    10054.31    208.01 o 
  -1   0   4   165687.83   155513.44   2535.87 o 
   0   0   4    11491.58    10499.37    174.80 o 
   1   0   4     9926.38     8621.55    177.33 o 
   2   0   4        1.62        2.64      7.79 o 
   3   0   4     1494.23     1543.48     37.89 o 
   4   0   4     1206.62     1135.58     28.95 o 
   5   0   4        3.57       -2.70      7.26 o 
   6   0   4      155.60      168.70     15.45 o 
   7   0   4        1.02       16.15      9.83 o 
   8   0   4      113.67      105.40     14.14 o 
   9   0   4      214.33      258.79     42.11 o 
  10   0   4      198.11      270.75     36.01 o 
 -10   1   4       67.25      104.90     32.56 o 
  -9   1   4      103.60      148.16     35.64 o 
  -8   1   4      487.03      447.63     46.77 o 
  -7   1   4       63.97       62.11     35.53 o 
  -6   1   4       13.87       20.90     19.22 o 
  -5   1   4       75.60       63.67      8.19 o 
  -4   1   4        0.06       17.86     21.98 o 
  -3   1   4      821.19      764.47     32.39 o 
  -2   1   4    10952.42    10625.88    138.46 o 
  -1   1   4    53864.63    50790.44    705.75 o 
   0   1   4       90.33       83.36      6.21 o 
   1   1   4        0.56       -3.48      4.74 o 
   2   1   4        3.45        6.89      5.84 o 
   3   1   4      330.43      400.81     12.16 o 
   4   1   4      489.21      486.91     13.36 o 
   5   1   4       34.93       35.62      7.14 o 
   6   1   4      114.47      103.23      9.16 o 
   7   1   4        3.54        6.71      6.93 o 
   8   1   4      256.83      228.28     12.98 o 
   9   1   4       99.43      100.06     15.25 o 
 -10   2   4       63.33      110.01     43.85 o 
  -9   2   4       69.35      120.36     39.42 o 
  -8   2   4      753.23      693.89     48.30 o 
  -7   2   4      384.19      386.12     35.82 o 
  -6   2   4      795.18      872.26     46.37 o 
  -5   2   4     1898.71     1837.05     54.79 o 
  -4   2   4        5.22      -17.46     18.40 o 
  -3   2   4      762.26      770.77     24.78 o 
  -2   2   4     3323.94     3015.58     56.28 o 
  -1   2   4      113.27      136.49     10.04 o 
   0   2   4      921.79      881.79     17.97 o 
   1   2   4      724.66      666.59     19.88 o 
   2   2   4      590.00      622.30     21.46 o 
   3   2   4      749.20      771.65     19.39 o 
   4   2   4      473.91      463.76     14.00 o 
   5   2   4      803.60      819.65     20.90 o 
   6   2   4      119.11      139.81     10.11 o 
   7   2   4       66.97       82.07      9.45 o 
   8   2   4      173.45      218.73     13.73 o 
   9   2   4        0.26       12.25     16.85 o 
 -10   3   4      180.18      183.77     53.13 o 
  -9   3   4        0.07       29.22     35.22 o 
  -8   3   4        0.57       11.74     25.72 o 
  -7   3   4       25.13       32.56     22.81 o 
  -6   3   4       89.27      118.43     44.68 o 
  -5   3   4      227.27      229.78     24.32 o 
  -4   3   4       41.43       35.54      9.44 o 
  -3   3   4      170.67      153.87     21.82 o 
  -2   3   4       62.18       62.18      7.69 o 
  -1   3   4      190.33      162.02     10.67 o 
   0   3   4     6756.23     6327.26     94.51 o 
   1   3   4      426.04      401.55     14.22 o 
   2   3   4      835.21      761.32     48.86 o 
   3   3   4     2530.81     2568.24     47.69 o 
   4   3   4        0.50        0.50      5.04 o 
   5   3   4      176.34      173.39     11.69 o 
   6   3   4      168.34      213.44     13.73 o 
   7   3   4       72.23       82.95     10.22 o 
   8   3   4       94.76       93.53     12.27 o 
   9   3   4       22.67        5.63     20.13 o 
 -10   4   4        0.11       60.78     43.25 o 
  -9   4   4      234.21      221.20     50.49 o 
  -8   4   4      109.91      101.79     37.60 o 
  -7   4   4     1424.32     1529.87     62.97 o 
  -6   4   4        3.14       -4.66     12.58 o 
  -5   4   4       38.70       25.16     28.73 o 
  -4   4   4     2558.20     2470.90     60.92 o 
  -3   4   4      180.06      196.91     10.97 o 
  -2   4   4     1543.49     1598.09     32.14 o 
  -1   4   4      244.50      249.54     12.37 o 
   0   4   4       21.81       35.47      5.83 o 
   1   4   4     1545.23     1575.86     31.10 o 
   2   4   4     1399.56     1353.77     29.71 o 
   3   4   4       75.92       77.83      8.87 o 
   4   4   4      950.81     1003.64     24.23 o 
   5   4   4       22.99       15.21      6.44 o 
   6   4   4       69.61       49.69      9.99 o 
   7   4   4      188.92      209.33     16.49 o 
   8   4   4        4.70       17.60      9.51 o 
   9   4   4        8.17       30.55     24.14 o 
 -10   5   4       16.26       47.04     39.43 o 
  -9   5   4       57.44      103.32     40.67 o 
  -8   5   4       93.01       95.19     39.23 o 
  -7   5   4      200.52      222.92     29.17 o 
  -6   5   4     1419.03     1447.41     43.55 o 
  -5   5   4      404.89      438.61     26.40 o 
  -4   5   4     2645.99     2690.67     49.60 o 
  -3   5   4       13.78        7.32     10.39 o 
  -2   5   4      320.75      362.83     15.89 o 
  -1   5   4      118.35      136.64     11.29 o 
   0   5   4      878.57      817.06     19.34 o 
   1   5   4     1420.16     1410.10     29.64 o 
   2   5   4      271.78      342.83     19.56 o 
   3   5   4      230.92      230.54     21.53 o 
   4   5   4      322.60      305.73     16.38 o 
   5   5   4      590.92      572.51     18.79 o 
   6   5   4       11.43       17.27      9.78 o 
   7   5   4        0.09      -11.76      8.90 o 
   8   5   4      101.64       93.48     14.22 o 
   9   5   4       16.62        5.65     20.46 o 
 -10   6   4      139.89      225.99     53.90 o 
  -9   6   4      198.40      186.69     50.03 o 
  -8   6   4      125.34      199.76     49.88 o 
  -7   6   4       18.81       41.96     31.52 o 
  -6   6   4      235.09      247.64     25.04 o 
  -5   6   4        4.45       -5.49     11.33 o 
  -4   6   4       29.07       22.53     10.05 o 
  -3   6   4     1352.73     1342.96     31.19 o 
  -2   6   4     1109.36     1032.34     31.39 o 
  -1   6   4      493.01      498.85     20.80 o 
   0   6   4      730.87      785.43     23.28 o 
   1   6   4      105.60       99.55      8.86 o 
   2   6   4       63.88       77.01      8.97 o 
   3   6   4      170.11      182.72     17.21 o 
   4   6   4      189.25      201.38     17.91 o 
   5   6   4        0.08      -10.43      6.54 o 
   6   6   4      861.10      753.63     26.26 o 
   7   6   4      390.35      395.24     22.73 o 
   8   6   4      102.65      113.70     21.10 o 
   9   6   4        8.86       29.39     20.51 o 
 -10   7   4       54.44       93.20     46.58 o 
  -9   7   4      101.49      244.80     56.29 o 
  -8   7   4      364.33      401.79     59.73 o 
  -7   7   4       31.57       23.53     31.29 o 
  -6   7   4       65.85       76.79     18.63 o 
  -5   7   4        0.35       97.71     32.83 o 
  -4   7   4       76.26       56.12     16.47 o 
  -3   7   4       65.48       55.28      9.97 o 
  -2   7   4     1743.59     1844.93     38.25 o 
  -1   7   4     1305.39     1372.17     32.41 o 
   0   7   4     2912.01     2848.50    132.69 o 
   1   7   4       79.83       75.52      9.60 o 
   2   7   4     1462.50     1461.44     37.98 o 
   3   7   4        3.07        4.26      6.29 o 
   4   7   4        0.01      -16.55     12.79 o 
   5   7   4      228.62      222.45     17.99 o 
   6   7   4       28.74       23.52     10.81 o 
   7   7   4        4.32        1.48     10.68 o 
   8   7   4       59.27       75.29     19.35 o 
   9   7   4      178.71      165.79     27.04 o 
 -10   8   4        4.32      -30.67     40.01 o 
  -9   8   4        4.22       -3.18     35.35 o 
  -8   8   4        8.08       28.38     35.93 o 
  -7   8   4      680.47      800.57     77.30 o 
  -6   8   4        2.57       14.06     16.49 o 
  -5   8   4      208.56      174.94     25.42 o 
  -4   8   4     1307.92     1263.85     41.27 o 
  -3   8   4      220.23      277.65     16.14 o 
  -2   8   4     2063.10     2307.60     52.04 o 
  -1   8   4      410.33      483.19     19.48 o 
   0   8   4      544.62      638.47     26.35 o 
   1   8   4       60.26       64.27     14.02 o 
   2   8   4      137.47      133.20     12.73 o 
   3   8   4      191.66      177.71     23.73 o 
   4   8   4      170.32      142.88     18.63 o 
   5   8   4       51.24       31.42     10.82 o 
   6   8   4       33.60       25.16     10.95 o 
   7   8   4       32.72       51.20     15.21 o 
   8   8   4       44.86       44.84     18.43 o 
   9   8   4       36.54       38.03     20.54 o 
  -9   9   4        2.04        3.34     38.57 o 
  -8   9   4       32.27       76.79     39.16 o 
  -7   9   4      136.45      136.18     42.68 o 
  -6   9   4      262.78      250.86     54.47 o 
  -5   9   4       85.07      107.20     23.59 o 
  -4   9   4      426.26      485.98     29.54 o 
  -3   9   4       63.13       69.76     27.96 o 
  -2   9   4      834.99      893.94     26.72 o 
  -1   9   4       22.83       34.22      9.29 o 
   0   9   4       55.24       30.53     23.97 o 
   1   9   4        0.46       -0.95      7.71 o 
   2   9   4        6.47       -3.05     11.74 o 
   3   9   4       17.54       12.60     14.28 o 
   4   9   4      276.52      329.33     38.54 o 
   5   9   4      298.59      275.26     20.58 o 
   6   9   4        0.49        7.69      9.79 o 
   7   9   4       63.51       75.57     16.83 o 
   8   9   4        0.77       10.94     16.43 o 
  -9  10   4       36.93      112.68     47.61 o 
  -8  10   4        0.00       14.33     35.33 o 
  -7  10   4      135.29       85.34     39.30 o 
  -6  10   4      414.03      510.62     41.00 o 
  -5  10   4      144.68      145.18     37.27 o 
  -4  10   4       47.59       59.15     17.98 o 
  -3  10   4      561.15      659.45     34.64 o 
  -2  10   4      214.60      259.82     31.40 o 
  -1  10   4      114.14      154.26     14.80 o 
   0  10   4      439.79      394.34     32.13 o 
   1  10   4       91.53      101.81     23.16 o 
   2  10   4     1021.77     1010.36     38.68 o 
   3  10   4     1218.76     1261.59     46.01 o 
   4  10   4      227.07      216.96     23.95 o 
   5  10   4      214.54      171.06     22.04 o 
   6  10   4       21.65       34.65     11.43 o 
   7  10   4       70.63      131.87     34.53 o 
   8  10   4      117.26      167.36     25.95 o 
  -9  11   4       33.21      108.08     45.58 o 
  -8  11   4       13.55       64.10     41.49 o 
  -7  11   4        0.02        1.47     34.55 o 
  -6  11   4       32.15       27.75     20.98 o 
  -5  11   4       45.67        9.40     20.01 o 
  -4  11   4      296.42      336.28     28.40 o 
  -3  11   4      271.89      269.30     25.48 o 
  -2  11   4      539.55      595.85     33.65 o 
  -1  11   4        0.00        1.83     13.43 o 
   0  11   4       13.70        5.19     10.81 o 
   1  11   4     1299.27     1393.07     45.85 o 
   2  11   4      213.11      220.31     22.09 o 
   3  11   4       32.72       18.54     12.40 o 
   4  11   4       94.88       87.82     20.08 o 
   5  11   4      112.10      145.41     19.39 o 
   6  11   4       23.80       29.44     17.17 o 
   7  11   4       62.50       45.79     16.81 o 
   8  11   4       38.95       17.15     18.84 o 
  -8  12   4        3.88       26.17     40.11 o 
  -7  12   4      124.01      237.11     52.50 o 
  -6  12   4       64.29       49.60     23.52 o 
  -5  12   4        0.04       -3.16     21.01 o 
  -4  12   4      725.35      840.15     76.15 o 
  -3  12   4     2963.90     2843.50     74.37 o 
  -2  12   4       72.87       59.01     19.17 o 
  -1  12   4       16.50       18.35     17.67 o 
   0  12   4     1836.21     1991.50     55.40 o 
   1  12   4      575.96      591.10     32.13 o 
   2  12   4      303.36      265.81     37.44 o 
   3  12   4        0.01       -7.68     11.93 o 
   4  12   4      501.57      456.90     33.65 o 
   5  12   4        8.53        7.72     13.57 o 
   6  12   4       10.68        0.69     14.49 o 
   7  12   4       10.18       18.78     15.93 o 
  -8  13   4        5.36       80.54     43.95 o 
  -7  13   4       47.78      106.54     44.82 o 
  -6  13   4       10.23        5.26     33.89 o 
  -5  13   4      116.79      152.66     30.84 o 
  -4  13   4      160.95      167.15     26.94 o 
  -3  13   4      261.44      278.86     28.61 o 
  -2  13   4      484.31      497.21     34.19 o 
  -1  13   4      346.35      340.26     39.17 o 
   0  13   4       19.42       62.97     31.91 o 
   1  13   4     5095.45     5057.50    148.68 o 
   2  13   4      134.44      160.78     25.17 o 
   3  13   4       20.08       41.66     16.73 o 
   4  13   4        8.03       18.85     21.10 o 
   5  13   4      440.23      398.20     42.48 o 
   6  13   4       12.66       33.21     16.98 o 
   7  13   4        1.96       17.00     18.59 o 
  -7  14   4       53.08       74.82     45.17 o 
  -6  14   4      111.00      148.47     55.14 o 
  -5  14   4       50.67       48.76     25.84 o 
  -4  14   4       36.20       60.82     22.90 o 
  -3  14   4      632.63      626.51     39.65 o 
  -2  14   4      562.68      677.55     52.33 o 
  -1  14   4      115.09      103.80     29.90 o 
   0  14   4      589.63      557.70     48.02 o 
   1  14   4      100.96       92.31     28.63 o 
   2  14   4      104.11       94.56     16.41 o 
   3  14   4       93.57      106.65     17.57 o 
   4  14   4        0.20      -10.00     13.24 o 
   5  14   4       63.63       73.86     23.73 o 
   6  14   4      324.05      373.02     31.12 o 
   7  14   4        0.36       11.02     18.34 o 
  -7  15   4       96.75      208.15     54.48 o 
  -6  15   4       31.64       36.74     27.04 o 
  -5  15   4       88.28       48.74     49.70 o 
  -4  15   4      302.16      294.03     31.49 o 
  -3  15   4       25.96       12.73     27.12 o 
  -2  15   4        0.89        8.37     26.46 o 
  -1  15   4      146.35      158.04     34.89 o 
   0  15   4      229.88      206.44     36.44 o 
   1  15   4        3.19       10.68     26.02 o 
   2  15   4        2.15      -20.53     23.61 o 
   3  15   4        9.09        5.15     14.31 o 
   4  15   4      105.15       95.79     19.47 o 
   5  15   4        3.08        8.37     17.59 o 
   6  15   4      120.35      106.24     22.43 o 
  -6  16   4      338.56      425.57     54.75 o 
  -5  16   4       51.86       32.60     28.41 o 
  -4  16   4       18.99       -1.66     37.58 o 
  -3  16   4       42.20       24.17     28.13 o 
  -2  16   4        9.92        5.88     28.04 o 
  -1  16   4      220.66      258.56     40.43 o 
   0  16   4       18.88       -1.18     27.11 o 
   1  16   4      187.66      199.06     38.96 o 
   2  16   4       37.63        2.60     26.22 o 
   3  16   4      152.46      120.82     35.00 o 
   4  16   4      144.67      148.74     27.53 o 
   5  16   4       54.13       54.64     19.53 o 
  -6  17   4      198.55      158.60     36.88 o 
  -5  17   4       22.60        3.88     38.49 o 
  -4  17   4        0.00      -12.89     38.96 o 
  -3  17   4       46.30       42.24     31.38 o 
  -2  17   4       21.71       24.08     31.90 o 
  -1  17   4       62.21       23.73     32.38 o 
   0  17   4      101.23       87.12     34.30 o 
   1  17   4       85.36       50.46     36.37 o 
   2  17   4        1.48       -3.34     29.59 o 
   3  17   4        6.99        1.12     28.55 o 
   4  17   4      688.69      668.87     60.52 o 
   5  17   4        0.00      -23.26     20.79 o 
  -5  18   4      250.97      232.91     57.79 o 
  -4  18   4        8.40      -45.23     40.94 o 
  -3  18   4       47.46      -37.56     29.48 o 
  -2  18   4        0.37      -51.86     33.30 o 
  -1  18   4      227.54      219.48     68.94 o 
   0  18   4      413.38      435.46     52.74 o 
   1  18   4       82.65       44.51     31.92 o 
   2  18   4        9.36      -15.27     30.05 o 
   3  18   4       91.75       97.70     42.50 o 
   4  18   4       94.53       45.73     43.36 o 
  -3  19   4        3.85      -17.05     33.00 o 
  -2  19   4      331.66      368.95     49.92 o 
  -1  19   4       23.49      -20.97     46.49 o 
   0  19   4       84.01       53.96     35.36 o 
   1  19   4        0.00      -59.77     29.88 o 
   2  19   4        9.66      -12.19     55.57 o 
  -1  20   4        6.93      -20.40     32.91 o 
   0  20   4      123.99       79.67     39.41 o 
 -10   1   5        5.93       76.79     52.62 o 
  -9   1   5        0.07       38.72     26.99 o 
  -8   1   5       22.50       34.09     24.77 o 
  -7   1   5       17.14       21.67     21.98 o 
  -6   1   5      825.21      866.69     50.98 o 
  -5   1   5      552.88      514.99     34.97 o 
  -4   1   5      190.40      179.29     21.65 o 
  -3   1   5      431.92      368.82     19.66 o 
  -2   1   5       71.58       57.76      5.98 o 
  -1   1   5     1905.23     1678.15     27.43 o 
   0   1   5     1719.07     1515.63     46.70 o 
   1   1   5     1034.11      988.23     22.09 o 
   2   1   5      193.14      174.27     16.46 o 
   3   1   5     1433.20     1424.27     23.28 o 
   4   1   5      318.64      337.59     12.96 o 
   5   1   5       44.14       36.90      6.76 o 
   6   1   5      290.70      303.18     14.51 o 
   7   1   5        2.19        4.20      7.35 o 
   8   1   5       62.76       56.69      9.25 o 
   9   1   5       60.71       81.36     16.39 o 
 -10   2   5       22.60       62.41     44.54 o 
  -9   2   5      229.00      253.47     37.05 o 
  -8   2   5     1507.58     1667.87    122.46 o 
  -7   2   5       96.94      114.25     26.92 o 
  -6   2   5      222.32      219.85     29.67 o 
  -5   2   5     2012.97     2116.08     49.53 o 
  -4   2   5      299.60      291.61     17.11 o 
  -3   2   5       63.03       68.26     11.66 o 
  -2   2   5        0.62       -0.07      3.70 o 
  -1   2   5     1840.32     1782.34     32.16 o 
   1   2   5       85.55       67.89      7.08 o 
   2   2   5      174.53      140.31     11.39 o 
   3   2   5        7.59        4.15      5.13 o 
   4   2   5        1.71       -3.96      4.74 o 
   5   2   5      404.59      466.23     17.57 o 
   6   2   5      537.31      476.20     17.75 o 
   7   2   5       63.64       72.38      9.67 o 
   8   2   5       83.97       93.09     10.67 o 
   9   2   5      342.89      404.34     28.23 o 
 -10   3   5       80.37      129.40     49.51 o 
  -9   3   5       44.30       54.43     39.73 o 
  -8   3   5       77.28       51.07     27.04 o 
  -7   3   5       13.34       24.91     31.20 o 
  -6   3   5       67.97       64.27     30.42 o 
  -5   3   5       15.57        9.79     11.79 o 
  -4   3   5      381.18      386.82     20.72 o 
  -3   3   5      445.41      447.76     24.48 o 
  -2   3   5      247.27      217.55     11.27 o 
  -1   3   5      892.91      871.07     20.49 o 
   0   3   5     1693.15     1536.81     30.64 o 
   1   3   5       29.42       15.75      8.82 o 
   2   3   5      692.83      725.52     24.40 o 
   3   3   5       35.63       44.45      7.65 o 
   4   3   5      429.72      381.26     15.61 o 
   5   3   5       30.36       25.05      7.37 o 
   6   3   5      161.46      119.26     11.00 o 
   7   3   5      100.57       80.85     10.52 o 
   8   3   5       52.91       65.11     11.29 o 
   9   3   5        3.57        8.88     15.29 o 
 -10   4   5       14.05       28.63     43.57 o 
  -9   4   5      154.10      176.34     47.75 o 
  -8   4   5      937.93      904.35     55.02 o 
  -7   4   5     1037.56     1043.20     56.64 o 
  -6   4   5        0.22        1.09     20.90 o 
  -4   4   5      352.18      368.70     36.25 o 
  -3   4   5       63.97       40.97     15.08 o 
  -2   4   5      121.73      134.52     21.12 o 
  -1   4   5      594.33      551.23     15.35 o 
   0   4   5      329.48      332.08     14.12 o 
   1   4   5       58.24       35.84     10.34 o 
   2   4   5       42.90       23.05      7.04 o 
   3   4   5      407.82      417.79     19.34 o 
   4   4   5        1.88       -0.58      6.65 o 
   5   4   5     1249.62     1294.83     28.83 o 
   6   4   5       44.28       45.08      9.05 o 
   7   4   5       45.51       55.19     11.55 o 
   8   4   5       67.10       71.41     11.89 o 
   9   4   5      441.59      467.73     28.87 o 
 -10   5   5       96.89      231.91     55.76 o 
  -9   5   5      237.20      238.28     53.83 o 
  -8   5   5      207.71      243.54     50.81 o 
  -7   5   5        2.38      -21.73     21.74 o 
  -6   5   5       45.78       20.91     21.95 o 
  -5   5   5       20.84       24.25     12.73 o 
  -4   5   5     1929.46     2062.69     40.78 o 
  -3   5   5      651.51      575.19     30.68 o 
  -2   5   5      116.36      101.28      9.80 o 
  -1   5   5      465.18      464.26     15.14 o 
   0   5   5      151.34      146.96     16.29 o 
   1   5   5     1854.71     1868.80     43.29 o 
   2   5   5      540.50      587.75     28.82 o 
   3   5   5      216.36      224.26     16.79 o 
   4   5   5      256.86      245.73     15.92 o 
   5   5   5     1724.91     1717.01     34.20 o 
   6   5   5       39.65       26.02      9.74 o 
   7   5   5        9.86       16.63     10.29 o 
   8   5   5        0.06        0.75      9.85 o 
   9   5   5      121.34      130.38     21.00 o 
 -10   6   5       17.18       96.02     47.77 o 
  -9   6   5        1.97       -8.00     38.26 o 
  -8   6   5        0.36       62.30     40.68 o 
  -7   6   5       15.74       12.58     33.64 o 
  -6   6   5      165.82      185.33     27.01 o 
  -5   6   5        0.07       -4.79     13.29 o 
  -4   6   5       86.94      105.63     11.29 o 
  -3   6   5      545.97      579.51     22.52 o 
  -2   6   5      414.94      469.38     27.23 o 
  -1   6   5       48.51       47.32      9.09 o 
   0   6   5      308.88      325.14     14.22 o 
   1   6   5      263.29      267.10     17.04 o 
   2   6   5        4.48       -1.60      4.92 o 
   3   6   5        6.81       -0.01      8.73 o 
   4   6   5       34.75       30.65      7.86 o 
   5   6   5      563.63      575.02     24.14 o 
   6   6   5       27.38       22.37      9.81 o 
   7   6   5       54.77       64.18     12.87 o 
   8   6   5        3.21       21.28     16.39 o 
   9   6   5      187.42      179.28     23.60 o 
 -10   7   5       44.67       89.41     50.91 o 
  -9   7   5        3.74       10.38     41.89 o 
  -8   7   5      364.53      463.77     65.84 o 
  -7   7   5      155.78      140.83     42.39 o 
  -6   7   5       28.79       31.71     24.43 o 
  -5   7   5      405.25      384.89     32.47 o 
  -4   7   5       12.69       12.90      9.52 o 
  -3   7   5     1492.20     1589.55     36.47 o 
  -2   7   5      644.94      665.73     35.44 o 
  -1   7   5       86.90       90.63     11.54 o 
   0   7   5      321.29      351.31     17.39 o 
   1   7   5      302.92      340.34     24.50 o 
   2   7   5      461.84      452.25     24.37 o 
   3   7   5       11.40        8.21     10.17 o 
   4   7   5       12.21       10.41      9.74 o 
   5   7   5        5.65        0.89      8.35 o 
   6   7   5      151.94      156.79     15.47 o 
   7   7   5        6.34        1.97     11.34 o 
   8   7   5        7.90       10.27     16.93 o 
   9   7   5      111.66      116.00     20.84 o 
 -10   8   5        3.28      130.66     51.88 o 
  -8   8   5       84.19       81.84     43.02 o 
  -7   8   5      549.49      621.29     71.98 o 
  -6   8   5        4.11        3.47     16.08 o 
  -5   8   5       61.21       94.12     22.03 o 
  -4   8   5        8.63       23.17     17.40 o 
  -3   8   5        5.49        1.65      7.96 o 
  -2   8   5      401.45      468.75     19.89 o 
  -1   8   5        0.31       -4.96      6.97 o 
   0   8   5      126.05      167.60     13.31 o 
   1   8   5        3.95        9.40      9.76 o 
   2   8   5       17.71        9.29     13.84 o 
   3   8   5     1741.06     1756.13     75.09 o 
   4   8   5       10.22       22.35     12.68 o 
   5   8   5       85.28       94.90     14.40 o 
   6   8   5       81.61       75.82     14.43 o 
   7   8   5       20.08        4.54     10.68 o 
   8   8   5      229.83      292.53     30.44 o 
  -9   9   5       39.23       98.29     47.55 o 
  -8   9   5      300.06      279.63     57.40 o 
  -7   9   5      557.85      622.91     73.79 o 
  -6   9   5     3677.62     3752.32    108.43 o 
  -5   9   5       70.35       92.15     22.96 o 
  -4   9   5      227.88      269.27     40.04 o 
  -3   9   5        0.23      -11.33      9.65 o 
  -2   9   5      577.42      617.94     23.87 o 
  -1   9   5        4.32       21.22      8.85 o 
   0   9   5       25.57       40.54      9.65 o 
   1   9   5        8.70       19.53     11.07 o 
   2   9   5       46.52       41.34     13.13 o 
   3   9   5      515.19      510.32     30.43 o 
   4   9   5      513.33      558.07     34.16 o 
   5   9   5      220.51      199.12     19.14 o 
   6   9   5      590.71      600.50     30.39 o 
   7   9   5        3.35       12.76     15.15 o 
   8   9   5       64.38       53.85     23.59 o 
  -9  10   5       18.34       12.08     38.74 o 
  -8  10   5       89.16       85.19     44.76 o 
  -7  10   5      602.39      664.61     76.21 o 
  -6  10   5       91.18       72.12     27.04 o 
  -5  10   5      299.91      310.41     34.28 o 
  -4  10   5        2.27        8.83     15.81 o 
  -3  10   5        0.11       -6.33     19.36 o 
  -2  10   5      563.76      593.32     25.64 o 
  -1  10   5       82.82       75.03     22.30 o 
   0  10   5      157.40      181.24     16.32 o 
   1  10   5      342.82      357.25     35.25 o 
   2  10   5      838.41      871.79     36.55 o 
   3  10   5        4.67       -0.21     11.62 o 
   4  10   5      163.25      137.64     20.00 o 
   5  10   5        0.66       -0.65     10.83 o 
   6  10   5        8.76        1.64     13.10 o 
   7  10   5      126.41      176.77     22.51 o 
   8  10   5        0.51       15.28     22.64 o 
  -9  11   5        2.37       64.05     43.66 o 
  -8  11   5        0.03       54.51     44.20 o 
  -7  11   5      779.37      798.95     84.51 o 
  -6  11   5      713.71      672.02    105.39 o 
  -5  11   5      202.62      222.21     31.93 o 
  -4  11   5      468.61      454.63     31.40 o 
  -3  11   5      200.80      185.53     23.26 o 
  -2  11   5      257.02      233.20     24.73 o 
  -1  11   5      685.64      692.34     26.63 o 
   0  11   5       14.14       14.80     10.41 o 
   1  11   5      373.27      385.61     27.58 o 
   2  11   5      703.12      738.48     44.99 o 
   3  11   5       31.46       26.07     13.82 o 
   4  11   5        0.15       15.19     14.79 o 
   5  11   5       12.07       25.08     16.26 o 
   6  11   5       58.17       43.20     16.08 o 
   7  11   5      141.59      131.04     21.41 o 
   8  11   5       16.14       25.95     19.55 o 
  -8  12   5       26.43       93.26     47.66 o 
  -7  12   5      271.22      373.90     62.12 o 
  -6  12   5       81.70       41.85     33.24 o 
  -5  12   5      208.62      173.14     31.46 o 
  -4  12   5       54.29       51.94     29.48 o 
  -3  12   5     3440.36     3646.18     88.45 o 
  -2  12   5       16.03       23.94     18.67 o 
  -1  12   5      370.05      430.59     46.35 o 
   0  12   5     1855.18     1827.58     53.93 o 
   1  12   5      451.01      522.69     30.80 o 
   2  12   5       84.32       79.39     17.37 o 
   3  12   5       30.49       32.54     14.86 o 
   4  12   5      126.78       93.44     20.36 o 
   5  12   5       43.68       53.39     19.06 o 
   6  12   5        1.40        8.89     14.25 o 
   7  12   5        3.53       11.58     16.42 o 
  -8  13   5        2.22       88.32     47.96 o 
  -7  13   5       52.73       59.54     48.58 o 
  -6  13   5        8.20       18.92     38.15 o 
  -5  13   5       28.82       17.80     24.67 o 
  -4  13   5      106.20      105.48     23.50 o 
  -3  13   5      396.37      390.03     32.75 o 
  -2  13   5      601.77      607.38     37.42 o 
  -1  13   5      365.92      426.99     41.43 o 
   0  13   5       70.85       65.74     25.43 o 
   1  13   5       10.36       25.77     14.37 o 
   2  13   5       18.62        9.51     14.88 o 
   3  13   5        1.03       -1.43     14.64 o 
   4  13   5      158.42      132.49     23.76 o 
   5  13   5        0.00      -14.32     13.83 o 
   6  13   5        2.01      -10.62     15.89 o 
   7  13   5       84.34       68.38     25.14 o 
  -7  14   5       56.99       99.56     49.76 o 
  -6  14   5       25.51      -10.00     24.55 o 
  -5  14   5      160.70      149.49     32.15 o 
  -4  14   5       42.76       64.17     31.53 o 
  -3  14   5      285.25      290.83     31.13 o 
  -2  14   5       15.88       48.64     26.01 o 
  -1  14   5      303.47      264.52     38.12 o 
   0  14   5      160.17       87.79     28.08 o 
   1  14   5     1189.53     1210.29     64.84 o 
   2  14   5       82.93       50.12     18.26 o 
   3  14   5       86.30       72.04     19.88 o 
   4  14   5        6.08       26.42     15.46 o 
   5  14   5        0.00        6.87     15.40 o 
   6  14   5       24.92        8.49     22.01 o 
  -7  15   5       17.04       37.69     45.16 o 
  -6  15   5       36.34       78.81     30.67 o 
  -5  15   5       23.71       20.13     52.96 o 
  -4  15   5      187.65      217.87     36.62 o 
  -3  15   5      500.99      400.01     44.06 o 
  -2  15   5       69.24       54.66     28.46 o 
  -1  15   5       10.32       18.38     26.07 o 
   0  15   5       85.54       81.12     34.59 o 
   1  15   5      332.89      285.87     88.76 o 
   2  15   5       70.40       34.90     24.57 o 
   3  15   5        5.82       10.27     14.69 o 
   4  15   5      265.81      313.76     28.15 o 
   5  15   5       23.13       28.42     17.77 o 
   6  15   5       56.95       58.36     21.16 o 
  -6  16   5       60.51      134.98     45.80 o 
  -5  16   5        2.13       -1.76     69.87 o 
  -4  16   5       47.32       55.80     42.81 o 
  -3  16   5       37.49        2.01     27.17 o 
  -2  16   5       29.18       21.32     29.20 o 
  -1  16   5       32.96       33.62     29.56 o 
   0  16   5       28.32       17.01     27.33 o 
   1  16   5       73.12       41.48     29.24 o 
   2  16   5      111.20      112.74     51.14 o 
   3  16   5       89.11       86.85     32.60 o 
   4  16   5        7.59        9.86     16.75 o 
   5  16   5      100.11       95.77     35.19 o 
  -5  17   5      184.72      199.82     55.09 o 
  -4  17   5        9.84       38.01     44.42 o 
  -3  17   5        1.15        0.35     29.25 o 
  -2  17   5        0.25      -11.16     28.17 o 
  -1  17   5       94.03       72.10     32.90 o 
   0  17   5        0.23       -6.82     27.91 o 
   1  17   5       23.42       20.01     29.59 o 
   2  17   5      136.24      158.98     38.18 o 
   3  17   5        0.05       -6.47     28.45 o 
   4  17   5        1.92      -24.34     27.77 o 
  -4  18   5      136.05       80.30     51.70 o 
  -3  18   5        0.05      -27.21     29.12 o 
  -2  18   5        0.32       -8.55     30.14 o 
  -1  18   5       63.61       26.91     33.59 o 
   0  18   5       86.68       66.77     33.57 o 
   1  18   5       44.65       26.66     45.09 o 
   2  18   5       70.16       47.26     34.49 o 
   3  18   5       22.16      -20.74     66.75 o 
  -3  19   5       60.78      142.31     62.05 o 
  -2  19   5       99.50       67.80     54.86 o 
  -1  19   5      212.56      222.10     43.43 o 
   0  19   5      235.76      204.10     51.59 o 
   1  19   5      208.32      207.94    107.09 o 
   2  19   5      176.74      145.49     64.05 o 
 -10   0   6        2.20       26.98     44.99 o 
  -9   0   6      780.64      819.96     82.83 o 
  -8   0   6      319.77      352.45     58.47 o 
  -7   0   6       41.36       24.22     34.38 o 
  -6   0   6      141.53      130.72     41.07 o 
  -5   0   6        6.49       29.74     28.68 o 
  -4   0   6        0.78       -0.36     24.69 o 
  -3   0   6       95.95      103.83     12.07 o 
  -2   0   6      462.83      447.74     23.65 o 
  -1   0   6     3562.23     3504.35     82.45 o 
   0   0   6      338.44      311.99     15.46 o 
   1   0   6      322.36      324.80     20.27 o 
   2   0   6      156.41      184.02     25.44 o 
   3   0   6      170.54      206.36     14.11 o 
   4   0   6      102.06       96.66     15.60 o 
   5   0   6     1185.28     1143.55     33.72 o 
   6   0   6       38.96       32.52     11.03 o 
   7   0   6       33.49       18.82     13.11 o 
   8   0   6      176.97      187.74     20.36 o 
   9   0   6      108.55      172.95     21.72 o 
 -10   1   6       22.85       63.91     32.86 o 
  -9   1   6       59.50       42.06     29.41 o 
  -8   1   6     1009.80     1122.91     61.11 o 
  -7   1   6        1.56       -0.70     33.59 o 
  -6   1   6        5.75       21.25     24.09 o 
  -5   1   6        2.79        4.13     19.87 o 
  -4   1   6       40.97       36.13     88.08 o 
  -3   1   6        6.77        8.82      9.84 o 
  -2   1   6       15.66       19.71      7.60 o 
  -1   1   6      173.07      203.65      9.33 o 
   0   1   6      183.74      180.89      8.83 o 
   1   1   6      367.11      349.84     11.71 o 
   2   1   6     3288.78     3368.57     68.42 o 
   3   1   6        0.11       -3.70      4.63 o 
   4   1   6       13.42        9.52      5.43 o 
   5   1   6      150.90      150.15     10.53 o 
   6   1   6      941.14      878.58     22.23 o 
   7   1   6       48.28       36.53      9.25 o 
   8   1   6       75.69       91.13     11.80 o 
   9   1   6       34.05       70.83     12.28 o 
 -10   2   6        3.21       46.31     44.67 o 
  -9   2   6      424.68      463.35     97.50 o 
  -8   2   6       22.82       29.04     26.45 o 
  -7   2   6       47.81       63.24     27.57 o 
  -6   2   6        2.99      -21.94     22.36 o 
  -5   2   6      865.14      906.49     49.44 o 
  -4   2   6       17.06       26.87     10.73 o 
  -3   2   6      113.72      115.29      8.15 o 
  -2   2   6     1700.31     1681.31     27.94 o 
  -1   2   6      852.78      824.29     20.70 o 
   0   2   6        0.69       -4.64      4.53 o 
   1   2   6      134.21      145.61     13.99 o 
   2   2   6       85.84      100.28      9.63 o 
   3   2   6      164.76      164.12     11.58 o 
   4   2   6      166.04      173.81     10.31 o 
   5   2   6      464.11      412.38     16.23 o 
   6   2   6      178.21      132.02     10.93 o 
   7   2   6       70.02       77.21     11.24 o 
   8   2   6       24.73       25.10     10.01 o 
   9   2   6      128.38      133.17     16.91 o 
 -10   3   6      182.89      260.18     59.49 o 
  -9   3   6      799.17      777.08     71.40 o 
  -8   3   6     1084.02     1136.62     61.56 o 
  -7   3   6       19.56       36.36     25.44 o 
  -6   3   6       50.46       99.55     26.54 o 
  -5   3   6      994.95     1075.39     34.28 o 
  -4   3   6     1229.12     1220.66     42.96 o 
  -3   3   6        0.18       -1.01      5.24 o 
  -2   3   6     2147.23     2026.86     36.81 o 
  -1   3   6        1.85       -1.87      5.07 o 
   0   3   6       27.83       28.88      6.45 o 
   1   3   6      214.02      201.63     15.68 o 
   2   3   6      198.01      215.21     13.81 o 
   3   3   6       24.16       14.94     11.62 o 
   4   3   6       10.50        3.82      6.66 o 
   5   3   6     5235.62     5153.74     74.75 o 
   6   3   6      189.10      157.03     12.56 o 
   7   3   6      170.79      116.69     12.39 o 
   8   3   6      131.41      172.93     16.29 o 
   9   3   6      231.65      263.06     21.40 o 
 -10   4   6       52.60       74.09     48.60 o 
  -9   4   6      615.77      621.06     76.36 o 
  -8   4   6      467.60      557.92    107.03 o 
  -7   4   6       25.96       72.00     26.51 o 
  -6   4   6       18.84       37.15     23.99 o 
  -5   4   6      158.91      180.18     35.10 o 
  -4   4   6      128.47       94.13     25.76 o 
  -3   4   6       24.87        9.64     10.50 o 
  -2   4   6        0.14        6.94      4.79 o 
  -1   4   6      110.34       91.41      8.00 o 
   0   4   6     2291.94     2185.47     37.62 o 
   1   4   6        6.55       21.65      9.26 o 
   2   4   6      811.93      821.55     23.80 o 
   3   4   6       26.30       25.78     16.86 o 
   4   4   6     2421.97     2247.33     48.23 o 
   5   4   6      505.50      487.87     22.28 o 
   6   4   6     3185.60     2958.48     51.50 o 
   7   4   6      140.90      158.15     15.00 o 
   8   4   6       56.74       52.23     12.39 o 
   9   4   6       18.27       34.93     16.03 o 
 -10   5   6       35.13       67.25     48.89 o 
  -9   5   6       85.71       66.06     46.04 o 
  -8   5   6      108.40      167.45     49.42 o 
  -7   5   6       33.28       -2.89     36.82 o 
  -6   5   6      138.54      173.43     28.15 o 
  -5   5   6       54.18       56.34     16.04 o 
  -4   5   6      305.72      380.15     23.04 o 
  -3   5   6       53.05       58.04      9.98 o 
  -2   5   6        7.14        0.81      6.90 o 
  -1   5   6     2440.20     2492.62     41.75 o 
   0   5   6       83.92       71.17      8.07 o 
   1   5   6     1443.42     1454.69     30.00 o 
   2   5   6      529.85      506.57     19.17 o 
   3   5   6      156.89      163.46     13.18 o 
   4   5   6     1268.71     1281.99     34.49 o 
   5   5   6     2428.19     2262.00     41.79 o 
   6   5   6       12.38       24.01     10.00 o 
   7   5   6        0.69      -10.10     10.27 o 
   8   5   6        0.94       26.33     11.68 o 
   9   5   6        0.01        1.83     14.52 o 
 -10   6   6        4.28       77.13     47.72 o 
  -9   6   6       61.40       55.07     44.65 o 
  -8   6   6       48.80       65.52     42.65 o 
  -7   6   6       27.55      -27.71     31.98 o 
  -6   6   6       60.74       67.40     23.24 o 
  -5   6   6      485.17      480.96     43.34 o 
  -4   6   6       73.56       75.67      9.95 o 
  -3   6   6       22.71       17.85     11.42 o 
  -2   6   6      502.85      522.17     23.76 o 
  -1   6   6      322.81      333.50     14.73 o 
   0   6   6       35.59       35.63     10.30 o 
   1   6   6     3624.37     3707.00     64.55 o 
   2   6   6       73.37       67.70      9.23 o 
   3   6   6       35.56       20.68      8.44 o 
   4   6   6      359.66      326.85     15.97 o 
   5   6   6       27.35       16.62      8.98 o 
   6   6   6       41.27       49.35     11.84 o 
   7   6   6      551.42      568.95     27.97 o 
   8   6   6       16.60       14.34     11.57 o 
 -10   7   6        6.76       12.14     45.58 o 
  -9   7   6       22.79       56.38     45.87 o 
  -8   7   6       32.67       31.99     40.62 o 
  -7   7   6       12.69       14.01     36.04 o 
  -6   7   6      467.51      434.97     59.02 o 
  -5   7   6        0.95       -9.08     13.28 o 
  -4   7   6      120.60      120.70     12.57 o 
  -3   7   6     1025.73     1050.00     29.78 o 
  -2   7   6        0.78        1.16      7.14 o 
  -1   7   6     1230.30     1332.98     33.56 o 
   0   7   6       76.33       59.91      8.96 o 
   1   7   6      180.20      191.63     13.94 o 
   2   7   6        4.35        0.75      6.71 o 
   3   7   6       68.29       57.16     10.69 o 
   4   7   6       52.53       54.58     10.57 o 
   5   7   6      137.94      123.25     14.99 o 
   6   7   6        3.19        7.86      9.68 o 
   7   7   6       22.72       11.34     12.33 o 
   8   7   6      154.35      134.33     21.65 o 
  -9   8   6      101.76      123.40     49.89 o 
  -8   8   6       53.14      -13.17     38.13 o 
  -7   8   6       99.47       97.47     45.24 o 
  -6   8   6      199.46      304.06     52.11 o 
  -5   8   6      228.10      239.57     35.56 o 
  -4   8   6       36.76       44.72     10.69 o 
  -3   8   6       80.90      121.47     12.78 o 
  -2   8   6       89.04       94.91     12.26 o 
  -1   8   6        3.48      -11.18      7.77 o 
   0   8   6        4.62       11.29      8.27 o 
   1   8   6      458.90      498.99     23.50 o 
   2   8   6      809.51      746.98     23.03 o 
   3   8   6     9131.50     8977.07    146.17 o 
   4   8   6      440.84      446.89     25.70 o 
   5   8   6      591.16      494.01     24.51 o 
   6   8   6       18.70       20.97     12.20 o 
   7   8   6      152.09      168.77     22.05 o 
   8   8   6       50.54       48.54     17.15 o 
  -9   9   6        7.87       72.95     47.88 o 
  -8   9   6       52.02       71.02     42.89 o 
  -7   9   6        7.33       33.42     35.64 o 
  -6   9   6      366.76      408.09     36.97 o 
  -5   9   6       42.02       76.81     24.88 o 
  -4   9   6      605.35      669.52     52.56 o 
  -3   9   6      127.24      128.75     13.99 o 
  -2   9   6     1473.63     1627.50     40.61 o 
  -1   9   6        2.19        0.26      8.73 o 
   0   9   6      337.81      396.88     21.20 o 
   1   9   6       34.28       39.59     12.39 o 
   2   9   6      441.95      437.87     29.03 o 
   3   9   6        1.68        2.49     11.14 o 
   4   9   6      405.12      385.50     47.66 o 
   5   9   6        0.22        0.93     10.31 o 
   6   9   6       16.83        0.75     11.63 o 
   7   9   6      360.76      419.70     33.38 o 
   8   9   6      427.80      502.80     37.77 o 
  -9  10   6        2.40        5.57     43.28 o 
  -8  10   6       38.55       44.86     46.15 o 
  -7  10   6       66.80       38.99     41.47 o 
  -6  10   6     1729.26     1778.09     71.06 o 
  -5  10   6       71.60       44.29     24.91 o 
  -4  10   6        2.84       39.97     24.84 o 
  -3  10   6        2.00      -17.97     13.39 o 
  -2  10   6      637.26      710.33     26.81 o 
  -1  10   6      154.03      192.72     19.63 o 
   0  10   6      314.41      302.16     20.38 o 
   1  10   6        1.15       -8.07     10.20 o 
   2  10   6       28.15       20.28     20.91 o 
   3  10   6      210.02      246.45     35.18 o 
   4  10   6        5.15       26.90     14.33 o 
   5  10   6       29.97       10.37     12.07 o 
   6  10   6        1.85       -4.81     11.48 o 
   7  10   6       31.36       19.84     15.81 o 
   8  10   6      262.89      336.38     33.73 o 
  -9  11   6        2.32       97.49     51.52 o 
  -8  11   6      115.96      203.72     56.39 o 
  -7  11   6      280.66      246.64     57.34 o 
  -6  11   6       25.82      -19.98     20.92 o 
  -5  11   6       21.29       42.99     24.49 o 
  -4  11   6     1023.74     1043.55     68.15 o 
  -3  11   6       57.04       32.64     18.53 o 
  -2  11   6        3.73       26.55     17.18 o 
  -1  11   6      310.23      331.60     21.18 o 
   0  11   6        1.98      -11.20      9.57 o 
   1  11   6       88.22      134.61     19.33 o 
   2  11   6      287.53      244.69     36.46 o 
   3  11   6      671.08      558.38     35.90 o 
   4  11   6      357.37      333.98     35.33 o 
   5  11   6       47.83       21.28     12.65 o 
   6  11   6        0.04       12.03     13.53 o 
   7  11   6      874.05      981.95     44.15 o 
  -8  12   6        7.19       31.70     46.04 o 
  -7  12   6        6.35        3.19     39.69 o 
  -6  12   6      453.99      455.52     96.75 o 
  -5  12   6        2.56        5.30     24.76 o 
  -4  12   6      137.13      138.34     31.04 o 
  -3  12   6      227.57      268.32     26.97 o 
  -2  12   6        3.01       20.55     18.46 o 
  -1  12   6       30.10       21.14     33.75 o 
   0  12   6       72.09       45.38     15.23 o 
   1  12   6        6.73       22.33     14.30 o 
   2  12   6       14.80       25.02     13.88 o 
   3  12   6        6.08       23.67     14.75 o 
   4  12   6      155.17      100.59     29.37 o 
   5  12   6      123.20      113.02     22.89 o 
   6  12   6       24.64       40.06     14.43 o 
   7  12   6       52.50       60.77     19.07 o 
  -8  13   6        1.09       16.55     48.95 o 
  -7  13   6       64.54      100.14     52.82 o 
  -6  13   6       14.32       18.46     51.71 o 
  -5  13   6       53.62       41.80     31.10 o 
  -4  13   6        0.20       19.38     34.88 o 
  -3  13   6      282.63      336.45     30.91 o 
  -2  13   6      418.04      374.76     32.26 o 
  -1  13   6      202.61      222.55     33.76 o 
   0  13   6      739.74      768.60     56.79 o 
   1  13   6      883.83      898.88     45.75 o 
   2  13   6       39.91       37.93     16.31 o 
   3  13   6       45.21       48.22     18.29 o 
   4  13   6      108.13       87.09     20.75 o 
   5  13   6       12.55       24.75     18.06 o 
   6  13   6       27.57       41.30     17.52 o 
  -7  14   6       91.23      115.44     53.47 o 
  -6  14   6        3.57        2.99     31.93 o 
  -5  14   6       12.27       20.74     28.14 o 
  -4  14   6      182.60      171.62     35.95 o 
  -3  14   6        0.41      -20.28     20.27 o 
  -2  14   6       64.78       43.97     27.09 o 
  -1  14   6       63.26       43.44     25.75 o 
   0  14   6      386.52      341.58     41.16 o 
   1  14   6      146.79      139.01     22.55 o 
   2  14   6        2.03        4.74     16.94 o 
   3  14   6        7.02        2.36     16.52 o 
   4  14   6       45.03       34.72     19.80 o 
   5  14   6       18.66       16.78     16.00 o 
   6  14   6       59.51       44.87     23.01 o 
  -7  15   6      151.69      169.18     60.11 o 
  -6  15   6       65.34       55.53     31.88 o 
  -5  15   6       41.24       49.45     31.00 o 
  -4  15   6       12.23       22.92     31.26 o 
  -3  15   6      122.42       94.85     31.39 o 
  -2  15   6      137.68      126.17     32.87 o 
  -1  15   6       24.90       59.87     28.65 o 
   0  15   6      206.49      205.79     36.94 o 
   1  15   6        5.92      -21.63     23.81 o 
   2  15   6        0.16        1.79     20.96 o 
   3  15   6        0.81       -0.40     17.57 o 
   4  15   6      267.96      329.44     28.58 o 
   5  15   6       77.36       86.40     20.74 o 
  -6  16   6        7.38       41.39     60.12 o 
  -5  16   6       11.88      -17.59     30.30 o 
  -4  16   6       40.65      -10.52     44.12 o 
  -3  16   6      650.76      678.07     65.87 o 
  -2  16   6       21.23      -19.86     27.41 o 
  -1  16   6        4.82       -3.42     25.62 o 
   0  16   6        0.94       -9.85     26.84 o 
   1  16   6      130.14      116.73     34.60 o 
   2  16   6       26.38      -13.98     35.61 o 
   3  16   6       26.62       15.91     19.50 o 
   4  16   6        5.20        8.53     20.25 o 
   5  16   6        0.15       29.84     18.46 o 
  -5  17   6        3.47      -57.68     41.18 o 
  -4  17   6       29.59       11.94     45.85 o 
  -3  17   6        4.10       47.81     51.09 o 
  -2  17   6      318.85      306.98    100.47 o 
  -1  17   6        5.86      -44.54     28.73 o 
   0  17   6       16.52      -16.10     28.95 o 
   1  17   6       74.03       80.60     32.62 o 
   2  17   6      142.45       84.00     35.75 o 
   3  17   6       18.30       -5.82     76.54 o 
   4  17   6      248.10      302.47     47.83 o 
  -4  18   6       74.05        4.48     50.86 o 
  -3  18   6       72.67       30.41     53.98 o 
  -2  18   6        0.47      -55.77     28.68 o 
  -1  18   6       74.41      140.21     51.14 o 
   0  18   6        5.20      -25.14     63.57 o 
   1  18   6       94.07       55.76     33.68 o 
   2  18   6       83.88       27.75     35.42 o 
   3  18   6      313.68      235.54     87.48 o 
  -2  19   6       35.76      -15.31     60.97 o 
  -1  19   6       82.10        8.93     49.47 o 
   0  19   6       67.81       26.95     48.02 o 
   1  19   6      326.30      360.70     52.52 o 
 -10   1   7        3.20       -8.20     46.62 o 
  -9   1   7      528.52      548.73     50.47 o 
  -8   1   7      246.08      331.70     41.20 o 
  -7   1   7      123.14      108.02     29.55 o 
  -6   1   7       43.10       29.48     30.03 o 
  -5   1   7      529.24      517.65     38.78 o 
  -4   1   7       59.32       82.76     21.57 o 
  -3   1   7     2826.06     2743.16     49.74 o 
  -2   1   7     2371.46     2312.00     36.94 o 
  -1   1   7     1845.53     1816.29     35.51 o 
   0   1   7      515.84      510.10     14.65 o 
   1   1   7      497.28      492.84     13.11 o 
   2   1   7     2850.97     2955.83     50.20 o 
   3   1   7       30.33       34.27     12.00 o 
   4   1   7       28.21       35.13      6.83 o 
   5   1   7      167.50      170.54     13.92 o 
   6   1   7      207.82      205.82     13.32 o 
   7   1   7      383.69      373.05     18.10 o 
   8   1   7        0.01        6.01      9.82 o 
   9   1   7       72.96       90.70     21.78 o 
 -10   2   7       41.05      110.13     52.30 o 
  -9   2   7        5.96      -11.17     29.69 o 
  -8   2   7      175.91      198.41     36.83 o 
  -7   2   7      366.38      365.62     39.72 o 
  -6   2   7       10.80        1.05     47.56 o 
  -5   2   7       32.16       28.97     22.40 o 
  -4   2   7        0.06       -5.75     12.08 o 
  -3   2   7        3.05       -1.00      5.09 o 
  -2   2   7      802.91      779.74     43.32 o 
  -1   2   7       84.33       66.73      6.54 o 
   0   2   7      497.12      476.65     16.40 o 
   1   2   7      147.91      151.59      9.48 o 
   2   2   7     1071.79     1155.63     29.49 o 
   3   2   7      149.33      144.19     14.58 o 
   4   2   7        4.49        0.00      5.62 o 
   5   2   7      589.09      530.30     22.79 o 
   6   2   7      488.17      470.78     18.95 o 
   7   2   7        9.09        9.40      8.95 o 
   8   2   7       19.90       22.50     10.92 o 
   9   2   7      115.42      128.60     18.95 o 
 -10   3   7        5.55       24.35     48.84 o 
  -9   3   7        0.68       32.16     31.32 o 
  -8   3   7      597.22      507.85     50.83 o 
  -7   3   7        0.06       22.52     36.72 o 
  -6   3   7      206.31      255.44     34.04 o 
  -5   3   7        0.09       10.82     21.38 o 
  -4   3   7      757.91      766.41     38.41 o 
  -3   3   7       12.48        1.61      3.72 o 
  -2   3   7     2182.78     2183.30     42.04 o 
  -1   3   7      118.41      118.26      9.42 o 
   0   3   7     1262.38     1166.75     25.66 o 
   1   3   7       13.25        3.75      8.89 o 
   2   3   7       76.11       44.70      9.53 o 
   3   3   7      181.37      156.55     15.68 o 
   4   3   7        0.18       -8.85      6.08 o 
   5   3   7     1464.10     1413.94     30.09 o 
   6   3   7       27.08       10.32      8.16 o 
   7   3   7       38.90       45.05     10.33 o 
   8   3   7      154.05      161.76     17.04 o 
   9   3   7       35.21       39.15     20.02 o 
 -10   4   7        0.50       15.04     48.82 o 
  -9   4   7        7.43       46.29     44.17 o 
  -8   4   7      446.56      463.67     53.28 o 
  -7   4   7      155.86      140.28     32.16 o 
  -6   4   7        6.15       21.20     24.63 o 
  -5   4   7      501.47      506.63     50.47 o 
  -4   4   7       56.20       20.91     49.73 o 
  -3   4   7     1828.26     1769.36     37.96 o 
  -2   4   7       66.37       72.56      7.81 o 
  -1   4   7      205.59      228.01     11.75 o 
   0   4   7      846.34      845.99     21.86 o 
   1   4   7        0.92       -4.12      5.71 o 
   2   4   7        0.56       -2.52      7.36 o 
   3   4   7      864.43      885.22     27.38 o 
   4   4   7      548.32      539.99     19.10 o 
   5   4   7      109.25       96.62     11.00 o 
   6   4   7       54.29       45.05      9.70 o 
   7   4   7       16.40       21.92     10.86 o 
   8   4   7       18.09       23.17     12.40 o 
 -10   5   7       52.42       90.05     55.42 o 
  -9   5   7      145.77      118.11     51.74 o 
  -8   5   7        1.14       47.09     41.77 o 
  -7   5   7        0.75      -40.12     23.75 o 
  -6   5   7        0.01       -0.94     22.63 o 
  -5   5   7      121.52      117.00     19.83 o 
  -4   5   7     1269.93     1280.11     42.42 o 
  -3   5   7      382.18      414.96     18.29 o 
  -2   5   7       94.14       95.85      8.79 o 
  -1   5   7      196.13      170.74     11.16 o 
   0   5   7     1744.20     1823.80     35.02 o 
   1   5   7      347.86      377.85     16.96 o 
   2   5   7      394.77      402.86     19.26 o 
   3   5   7        1.12       -1.36      7.44 o 
   4   5   7      483.20      425.01     20.44 o 
   5   5   7      355.47      324.62     18.54 o 
   6   5   7       85.00       71.47     12.72 o 
   7   5   7        0.19        1.65     10.29 o 
   8   5   7        1.43        7.26     13.31 o 
 -10   6   7       10.46      100.13     53.23 o 
  -9   6   7       23.21       50.39     46.30 o 
  -8   6   7       49.78       61.93     45.74 o 
  -7   6   7       76.80       46.44     40.43 o 
  -6   6   7       23.87       98.04     43.25 o 
  -5   6   7        0.81        4.95     15.16 o 
  -4   6   7       35.68       41.89     17.92 o 
  -3   6   7      371.31      369.05     18.12 o 
  -2   6   7      224.57      243.73     15.70 o 
  -1   6   7     1735.62     1848.82     35.45 o 
   0   6   7        6.51       -1.55      6.23 o 
   1   6   7     4182.10     4306.62     67.92 o 
   2   6   7       73.70       71.25     10.14 o 
   3   6   7      336.19      329.27     19.88 o 
   4   6   7      142.50      118.63     11.57 o 
   5   6   7      343.03      320.69     20.06 o 
   6   6   7       49.71       49.37     12.25 o 
   7   6   7        0.01      -11.57     10.90 o 
   8   6   7      104.63      111.02     16.47 o 
 -10   7   7       17.79       51.22     52.05 o 
  -9   7   7       11.32       35.58     48.69 o 
  -8   7   7       97.29      221.85     57.77 o 
  -7   7   7        2.01       37.05     41.28 o 
  -6   7   7      126.68      180.75     47.78 o 
  -5   7   7      153.24      198.32     21.00 o 
  -4   7   7      726.37      817.23     46.01 o 
  -3   7   7        6.76       -2.23     18.80 o 
  -2   7   7        6.31        2.77      8.79 o 
  -1   7   7     1164.41     1305.76     34.85 o 
   0   7   7      738.19      843.46     24.13 o 
   1   7   7       45.99       49.90      8.88 o 
   2   7   7       26.09       31.32      9.02 o 
   3   7   7      596.09      610.27     23.90 o 
   4   7   7       45.22       39.76     12.66 o 
   5   7   7       23.66       22.07     10.27 o 
   6   7   7        0.09        7.33     10.61 o 
   7   7   7       49.32       49.17     14.01 o 
   8   7   7      115.22      120.32     17.99 o 
  -9   8   7        3.46       10.22     48.06 o 
  -8   8   7       26.94       66.03     46.27 o 
  -7   8   7      417.75      432.76     66.20 o 
  -6   8   7       14.24       59.58     41.74 o 
  -5   8   7      188.51      193.36     69.25 o 
  -4   8   7      269.70      282.99     23.13 o 
  -3   8   7       33.34       76.22     23.28 o 
  -2   8   7        0.31       -4.13      8.78 o 
  -1   8   7      130.58      146.51     15.51 o 
   0   8   7      248.15      267.63     18.40 o 
   1   8   7        6.70        4.36     11.32 o 
   2   8   7      386.41      375.74     18.83 o 
   3   8   7     1498.07     1460.75     43.97 o 
   4   8   7      124.17      101.72     13.24 o 
   5   8   7        0.00       -0.46     11.01 o 
   6   8   7        2.52        0.98     10.09 o 
   7   8   7       84.91       77.44     20.62 o 
   8   8   7        3.82       12.47     17.08 o 
  -9   9   7        6.52       80.45     53.76 o 
  -8   9   7      117.30      193.81     56.35 o 
  -7   9   7        3.38        7.83     42.77 o 
  -6   9   7      633.48      663.08     77.58 o 
  -5   9   7      117.74      131.56     37.21 o 
  -4   9   7       58.63       66.54     44.30 o 
  -3   9   7       22.67       20.62     11.19 o 
  -2   9   7       43.79       75.68     48.70 o 
  -1   9   7        0.52       11.31     17.82 o 
   0   9   7       46.21       11.78     10.56 o 
   1   9   7      302.26      324.59     20.21 o 
   2   9   7      430.36      430.84     29.17 o 
   3   9   7      533.04      535.18     33.46 o 
   4   9   7      489.38      486.62     33.33 o 
   5   9   7      154.59      142.07     24.55 o 
   6   9   7      217.97      194.72     20.83 o 
   7   9   7       14.85        5.83     13.96 o 
  -9  10   7        0.26        9.84     47.28 o 
  -8  10   7        0.23       51.17     49.07 o 
  -7  10   7       11.33       26.23     43.46 o 
  -6  10   7      711.15      775.51     83.34 o 
  -5  10   7      158.63      129.01     30.34 o 
  -4  10   7      959.61      972.25     58.50 o 
  -3  10   7        1.01       -9.08     15.05 o 
  -2  10   7        5.67       -1.02      9.72 o 
  -1  10   7      292.41      301.71     20.36 o 
   0  10   7        0.36        8.89     10.61 o 
   1  10   7      166.61      210.02     21.87 o 
   2  10   7      127.27      107.00     19.15 o 
   3  10   7      260.56      258.58     37.30 o 
   4  10   7      752.61      594.57     35.59 o 
   5  10   7       55.49       59.86     14.74 o 
   6  10   7      146.61      147.88     19.42 o 
   7  10   7        9.78        9.85     15.49 o 
  -8  11   7      105.13      115.21     56.06 o 
  -7  11   7       23.43       42.85     46.95 o 
  -6  11   7      515.04      511.86     71.57 o 
  -5  11   7       11.61       26.30     41.69 o 
  -4  11   7      775.39      867.74    103.46 o 
  -3  11   7      227.76      224.69     37.82 o 
  -2  11   7        9.92       39.27     19.15 o 
  -1  11   7       39.39       48.17     13.13 o 
   0  11   7       18.34       21.70     11.90 o 
   1  11   7        0.02       -6.72     16.22 o 
   2  11   7       12.63        4.50     12.93 o 
   3  11   7      246.40      154.14     22.14 o 
   4  11   7     1151.12     1101.03     47.29 o 
   5  11   7       26.88       13.95     13.56 o 
   6  11   7      207.81      220.49     23.66 o 
   7  11   7       33.74       46.53     19.08 o 
  -8  12   7       36.23       53.44     53.30 o 
  -7  12   7        0.74        7.14     47.30 o 
  -6  12   7        0.19        0.38     43.53 o 
  -5  12   7       14.42       12.35     27.07 o 
  -4  12   7     1318.48     1365.21     71.75 o 
  -3  12   7      332.17      354.60     30.63 o 
  -2  12   7      147.21      196.73     35.02 o 
  -1  12   7      510.46      516.79     34.64 o 
   0  12   7      259.12      211.71     22.75 o 
   1  12   7      241.22      260.18     27.06 o 
   2  12   7       13.00       23.65     15.28 o 
   3  12   7        1.74       -1.46     14.42 o 
   4  12   7      146.02       95.09     21.23 o 
   5  12   7       15.39        7.52     14.89 o 
   6  12   7        2.83        5.29     14.27 o 
  -8  13   7        9.00       78.36     55.65 o 
  -7  13   7        6.70       56.89     50.11 o 
  -6  13   7       24.98      -30.21     42.52 o 
  -5  13   7       33.84       -3.53     28.49 o 
  -4  13   7       21.91       27.80     30.78 o 
  -3  13   7      445.88      425.40     34.75 o 
  -2  13   7      101.74      126.22     24.57 o 
  -1  13   7      934.42     1012.97     58.21 o 
   0  13   7      667.05      818.48     54.37 o 
   1  13   7       14.39        6.49     14.42 o 
   2  13   7      179.71      146.38     23.13 o 
   3  13   7       21.02       33.90     17.30 o 
   4  13   7       22.60       -3.82     25.51 o 
   5  13   7       11.79       11.10     17.82 o 
   6  13   7       27.91       33.60     19.86 o 
  -7  14   7      166.84      114.60     57.44 o 
  -6  14   7       53.99      100.81     55.69 o 
  -5  14   7        5.58      -38.78     27.99 o 
  -4  14   7       50.63       74.52     69.87 o 
  -3  14   7      388.08      382.39     34.73 o 
  -2  14   7       30.87        1.77     24.84 o 
  -1  14   7       82.17       88.36     29.51 o 
   0  14   7     1235.29     1159.92     91.57 o 
   1  14   7      186.71      174.56     23.81 o 
   2  14   7       54.50       58.49     19.41 o 
   3  14   7        9.66       -6.81     17.21 o 
   4  14   7       30.13       24.27     18.32 o 
   5  14   7       48.59       36.90     20.83 o 
  -6  15   7        0.64       30.21     50.50 o 
  -5  15   7       16.60       15.03     32.14 o 
  -4  15   7       92.79       88.87     36.05 o 
  -3  15   7      124.24       56.07     50.93 o 
  -2  15   7        4.39       -5.80     25.56 o 
  -1  15   7      110.10      122.18     32.58 o 
   0  15   7      159.14      171.13     52.85 o 
   1  15   7        0.18      -14.43     25.09 o 
   2  15   7       77.44       69.80     21.13 o 
   3  15   7      104.81      143.97     31.24 o 
   4  15   7      191.84      243.81     30.89 o 
   5  15   7      102.66       86.65     20.96 o 
  -6  16   7       36.89       64.27     58.16 o 
  -5  16   7        8.29      -39.75     61.45 o 
  -4  16   7       22.05        1.32     46.53 o 
  -3  16   7        5.52      -56.14     46.26 o 
  -2  16   7      401.01      417.92     47.70 o 
  -1  16   7       77.87       32.50     43.92 o 
   0  16   7        4.40      -15.78     25.99 o 
   1  16   7       22.26       -3.13     27.10 o 
   2  16   7        4.41       -4.74     48.48 o 
   3  16   7       55.67       30.69     21.80 o 
   4  16   7       34.98        6.88     24.55 o 
  -5  17   7        7.90      -25.38     43.94 o 
  -4  17   7        1.64      -37.41     46.18 o 
  -3  17   7      117.21       44.71     55.31 o 
  -2  17   7        4.86      -15.68     47.63 o 
  -1  17   7        1.01      -35.21     27.62 o 
   0  17   7       17.42       -1.17     29.28 o 
   1  17   7       45.65       33.88     32.58 o 
   2  17   7       87.59      105.15     37.80 o 
   3  17   7       74.69       40.07     38.26 o 
  -4  18   7       48.42       17.03     51.79 o 
  -3  18   7       77.66       -4.32     53.89 o 
  -2  18   7      332.18      402.17     51.58 o 
  -1  18   7        0.00       -0.75     30.84 o 
   0  18   7       22.33       44.93     34.50 o 
   1  18   7        7.15      -13.36     30.38 o 
   2  18   7      245.95      206.91     44.61 o 
  -1  19   7      142.37      105.90     55.11 o 
 -10   0   8      392.32      370.02     71.55 o 
  -9   0   8     1351.25     1412.15    106.61 o 
  -8   0   8       22.67       77.53     47.06 o 
  -7   0   8        6.63       -5.58     37.71 o 
  -6   0   8       57.18      101.92     41.90 o 
  -5   0   8       32.11        8.38     34.31 o 
  -4   0   8        4.23       54.97     30.14 o 
  -3   0   8    10061.64    10482.19    225.49 o 
  -1   0   8     1627.87     1640.58     39.05 o 
   0   0   8     1585.63     1508.94     34.03 o 
   1   0   8        0.63       -4.72      5.90 o 
   2   0   8      832.80      913.19     35.40 o 
   3   0   8      923.96      913.86     57.76 o 
   4   0   8        0.03       -4.81      9.49 o 
   5   0   8       36.52       37.15     11.31 o 
   6   0   8       96.25       88.45     15.27 o 
   7   0   8      124.61      101.61     17.24 o 
   8   0   8       37.29       45.71     19.07 o 
 -10   1   8       42.93       43.54     36.61 o 
  -9   1   8        9.24      -25.16     30.24 o 
  -8   1   8       79.94       84.50     34.27 o 
  -7   1   8      126.65       88.80     30.93 o 
  -6   1   8       67.86       68.34     28.58 o 
  -5   1   8       85.80      102.21     29.14 o 
  -4   1   8      149.90      193.19     27.03 o 
  -3   1   8      579.66      556.04     21.05 o 
  -2   1   8    23523.06    22797.50    325.40 o 
  -1   1   8      562.36      554.89     16.23 o 
   0   1   8      169.29      172.55     10.42 o 
   1   1   8       53.72       67.10      6.64 o 
   2   1   8      108.71       98.19      8.89 o 
   3   1   8        9.30        5.37     10.76 o 
   4   1   8      132.84      131.15     11.79 o 
   5   1   8        9.49        3.13      6.83 o 
   6   1   8        0.21       11.17      8.19 o 
   7   1   8      349.93      333.25     17.95 o 
   8   1   8       89.58      111.59     14.24 o 
 -10   2   8       49.76       58.60     54.70 o 
  -9   2   8      645.94      635.66    138.08 o 
  -8   2   8       50.04       58.59     46.75 o 
  -7   2   8       16.00       25.10     28.06 o 
  -6   2   8      612.11      543.96     44.62 o 
  -5   2   8        0.53        4.25     31.28 o 
  -4   2   8       46.81       54.66     15.50 o 
  -3   2   8        1.30        1.92      6.23 o 
  -2   2   8     1378.97     1320.31     40.08 o 
  -1   2   8      166.71      135.71      9.51 o 
   0   2   8       38.93       46.54      6.76 o 
   1   2   8      140.60      150.57      9.48 o 
   2   2   8     1097.96     1106.24     31.02 o 
   3   2   8       12.97       25.19     13.34 o 
   4   2   8       32.93       22.43      7.92 o 
   5   2   8       29.83       29.50      7.82 o 
   6   2   8        8.87       13.94      8.43 o 
   7   2   8       44.17       62.91     11.53 o 
   8   2   8        0.49       38.06     13.34 o 
 -10   3   8        4.60        0.69     48.53 o 
  -9   3   8      315.67      268.42     44.37 o 
  -8   3   8       69.05       65.77     33.53 o 
  -7   3   8      164.55      194.55     35.03 o 
  -6   3   8       56.15       64.58     28.11 o 
  -5   3   8      231.06      255.27     32.73 o 
  -4   3   8      177.05      243.23     36.49 o 
  -3   3   8      553.00      553.00     15.14 o 
  -2   3   8       63.05       56.41      7.95 o 
  -1   3   8     1017.24     1023.23     23.90 o 
   0   3   8        8.84       18.52      6.39 o 
   1   3   8      135.14      139.39     12.42 o 
   2   3   8      284.82      269.58     19.01 o 
   3   3   8       23.18       11.58      7.39 o 
   4   3   8      571.76      565.34     20.68 o 
   5   3   8        1.09       -9.50      7.83 o 
   6   3   8      295.02      311.09     17.74 o 
   7   3   8       65.77       67.28     11.69 o 
   8   3   8       97.92      129.67     16.78 o 
 -10   4   8      203.09      275.72     67.84 o 
  -9   4   8        0.31       19.58     45.50 o 
  -8   4   8      862.71      880.18     59.96 o 
  -7   4   8       61.33       52.55     29.13 o 
  -6   4   8        1.64       27.76     25.53 o 
  -5   4   8       68.18       42.95     24.02 o 
  -4   4   8        8.27        6.33     16.32 o 
  -3   4   8      231.44      273.95     16.15 o 
  -2   4   8       33.73       36.34      6.90 o 
  -1   4   8       26.22       25.26      6.78 o 
   0   4   8      976.29     1017.86     25.14 o 
   1   4   8        2.45       -2.57      6.20 o 
   2   4   8        0.01        4.61      7.82 o 
   3   4   8      310.70      332.74     17.77 o 
   4   4   8        5.26        6.94      7.40 o 
   5   4   8      108.41      104.44     11.34 o 
   6   4   8       58.62       46.54     10.40 o 
   7   4   8       10.75       35.12     11.79 o 
   8   4   8       14.08       23.82     14.69 o 
 -10   5   8       25.60       39.01     54.37 o 
  -9   5   8       32.71       34.21     49.80 o 
  -8   5   8       60.52       84.90     49.44 o 
  -7   5   8      174.31      131.98     32.03 o 
  -6   5   8       44.04       51.19     42.54 o 
  -5   5   8     1111.36     1165.24     56.82 o 
  -4   5   8      357.17      332.17     25.11 o 
  -3   5   8      169.54      165.99     13.77 o 
  -2   5   8       98.53      102.08      9.66 o 
  -1   5   8      140.96      127.84     10.71 o 
   0   5   8        0.12      -12.42      6.21 o 
   1   5   8       23.66       16.23      7.46 o 
   2   5   8        6.11       -0.22      7.68 o 
   3   5   8       20.91       19.82      7.53 o 
   4   5   8      226.59      242.09     15.34 o 
   5   5   8       81.04       65.58     10.59 o 
   6   5   8        0.07        3.73      9.90 o 
   7   5   8      101.82      123.44     15.55 o 
   8   5   8       74.54       59.41     14.59 o 
 -10   6   8       28.06       15.82     53.85 o 
  -9   6   8        0.72      -41.40     45.56 o 
  -8   6   8       21.09        6.36     43.73 o 
  -7   6   8      320.49      302.21     59.18 o 
  -6   6   8        0.36        2.55     23.05 o 
  -5   6   8      324.62      314.96     45.13 o 
  -4   6   8      111.44      142.35     20.49 o 
  -3   6   8      606.26      621.28     42.02 o 
  -2   6   8       25.49       18.04      7.65 o 
  -1   6   8     1028.81     1083.91     26.67 o 
   0   6   8       84.81       75.65      9.99 o 
   1   6   8      134.53      139.08     12.38 o 
   2   6   8      226.00      232.86     16.50 o 
   3   6   8      110.58      107.85     11.02 o 
   4   6   8       13.75       20.77      8.03 o 
   5   6   8      330.21      337.05     20.94 o 
   6   6   8      124.99       88.62     14.27 o 
   7   6   8        0.52        4.99     12.19 o 
   8   6   8       13.98       22.75     17.23 o 
  -9   7   8      165.24      170.95     59.45 o 
  -8   7   8      192.90      309.94     63.63 o 
  -7   7   8       50.02      103.05     48.93 o 
  -6   7   8       57.55       70.12     44.12 o 
  -5   7   8        0.00        4.50     15.78 o 
  -4   7   8       16.05        1.06     16.60 o 
  -3   7   8       10.16        4.95      9.06 o 
  -2   7   8      832.35      900.14     29.65 o 
  -1   7   8      185.57      201.41     15.21 o 
   0   7   8       67.40       48.45      9.43 o 
   1   7   8     1135.53     1273.85     31.50 o 
   2   7   8       10.85        1.63      8.25 o 
   3   7   8        3.75       14.53      8.73 o 
   4   7   8       33.60       32.96     10.17 o 
   5   7   8      142.05      119.81     14.74 o 
   6   7   8      102.92       85.58     14.38 o 
   7   7   8      134.91      146.51     18.55 o 
   8   7   8       68.99       71.01     15.70 o 
  -9   8   8      161.37      188.67     62.22 o 
  -8   8   8       41.49       44.79     47.31 o 
  -7   8   8      126.90      149.41     53.72 o 
  -6   8   8       52.77       93.69     46.55 o 
  -5   8   8      947.19      973.32     55.50 o 
  -4   8   8       90.95       97.50     18.42 o 
  -3   8   8     2058.46     2194.71     50.01 o 
  -2   8   8        1.71       -2.54      9.66 o 
  -1   8   8      251.86      295.99     20.02 o 
   0   8   8        1.20       -7.50      8.31 o 
   1   8   8       14.39        6.18      8.68 o 
   2   8   8       10.99       13.98      9.09 o 
   3   8   8       24.55       26.44     12.36 o 
   4   8   8       37.40       32.09     11.00 o 
   5   8   8        0.31        5.20     10.25 o 
   6   8   8       16.62       24.81     12.43 o 
   7   8   8        0.00        4.69     12.95 o 
  -9   9   8        5.48       18.72     50.88 o 
  -8   9   8      523.86      538.30     78.74 o 
  -7   9   8      166.61      304.75     65.16 o 
  -6   9   8       20.80       26.70     44.97 o 
  -5   9   8       26.42      -12.81     34.02 o 
  -4   9   8        9.47      -20.35     29.61 o 
  -3   9   8       25.85       17.25     10.49 o 
  -2   9   8       10.99       11.23     10.58 o 
  -1   9   8      272.04      247.88     24.33 o 
   0   9   8      151.13      151.17     16.23 o 
   1   9   8       22.51       13.97     10.40 o 
   2   9   8      595.71      583.90     53.11 o 
   3   9   8      354.02      353.38     24.69 o 
   4   9   8      204.04      182.72     21.43 o 
   5   9   8        0.74       10.10     11.37 o 
   6   9   8      203.79      198.66     21.48 o 
   7   9   8        2.15       19.59     15.88 o 
  -9  10   8        0.77      -27.93     52.79 o 
  -8  10   8       45.11       78.15     55.09 o 
  -7  10   8      103.74      198.30     57.99 o 
  -6  10   8       51.20       14.44     44.93 o 
  -5  10   8       74.00       41.62     27.76 o 
  -4  10   8      360.49      349.30     39.95 o 
  -3  10   8       78.98       90.59     18.54 o 
  -2  10   8       57.77       65.31     17.29 o 
  -1  10   8       35.57       25.56     17.73 o 
   0  10   8        2.25       16.04     13.15 o 
   1  10   8      522.56      534.51     32.96 o 
   2  10   8      437.00      439.77     31.58 o 
   3  10   8      124.47      139.52     21.57 o 
   4  10   8      114.50      109.58     20.83 o 
   5  10   8        0.02        7.26     12.53 o 
   6  10   8       51.02       43.28     16.13 o 
   7  10   8      102.47      130.41     21.51 o 
  -8  11   8       40.07       81.81     56.97 o 
  -7  11   8        7.32       16.47     48.70 o 
  -6  11   8       99.09       77.48     52.81 o 
  -5  11   8      602.46      667.63     65.05 o 
  -4  11   8      161.15      157.24     75.88 o 
  -3  11   8      350.01      361.56     29.87 o 
  -2  11   8        9.11       10.61     17.28 o 
  -1  11   8       19.02       36.06     13.45 o 
   0  11   8       79.78       83.39     14.54 o 
   1  11   8        0.03      -20.34     27.15 o 
   2  11   8       88.30      100.05     19.45 o 
   3  11   8      304.68      299.70     29.48 o 
   4  11   8        0.69        7.81     15.10 o 
   5  11   8       50.50       53.98     15.43 o 
   6  11   8        8.90        7.57     14.33 o 
  -8  12   8        5.29       62.69     57.45 o 
  -7  12   8        4.58       22.71     54.11 o 
  -6  12   8        7.96       16.50     51.22 o 
  -5  12   8       18.04       -2.83     28.04 o 
  -4  12   8     1451.25     1506.64     74.64 o 
  -3  12   8       45.64       84.96     22.05 o 
  -2  12   8       12.95       22.98     19.70 o 
  -1  12   8      497.51      524.05     27.69 o 
   0  12   8     1879.44     2019.51     60.57 o 
   1  12   8        3.49        7.88     23.14 o 
   2  12   8        1.28       15.50     15.19 o 
   3  12   8       80.26       70.02     23.15 o 
   4  12   8       34.06       38.58     18.16 o 
   5  12   8        0.57        4.81     13.75 o 
   6  12   8       17.93        5.95     21.10 o 
  -7  13   8       98.82        7.83     55.41 o 
  -6  13   8       11.46      -11.83     46.68 o 
  -5  13   8       51.85       -3.91     30.43 o 
  -4  13   8      109.56       71.12     34.55 o 
  -3  13   8        0.83       -1.23     47.55 o 
  -2  13   8      330.30      300.01     30.64 o 
  -1  13   8      727.81      708.71     72.53 o 
   0  13   8     1257.86     1289.38     49.35 o 
   1  13   8      162.15      141.10     22.78 o 
   2  13   8       10.87       -1.28     15.85 o 
   3  13   8       55.59       33.39     17.66 o 
   4  13   8      357.93      310.66     32.09 o 
   5  13   8      252.67      245.06     25.28 o 
  -7  14   8       15.41       56.13     59.03 o 
  -6  14   8      191.18      208.31     65.63 o 
  -5  14   8      172.42      167.13     55.32 o 
  -4  14   8       35.21       26.01     48.71 o 
  -3  14   8      287.72      254.11     56.43 o 
  -2  14   8        6.52      -14.18     24.00 o 
  -1  14   8      552.49      588.73     50.54 o 
   0  14   8      995.18     1045.98     62.09 o 
   1  14   8       13.97       -2.26     17.20 o 
   2  14   8       24.05       27.45     18.25 o 
   3  14   8       15.49       12.68     18.75 o 
   4  14   8       43.94       20.19     31.33 o 
   5  14   8      124.03      125.55     26.66 o 
  -6  15   8       57.32      120.91     63.70 o 
  -5  15   8       97.60       56.83     36.64 o 
  -4  15   8       65.78       16.92     34.93 o 
  -3  15   8       21.14      -71.22     44.61 o 
  -2  15   8      115.81      108.02     68.61 o 
  -1  15   8        2.29      -25.09     24.63 o 
   0  15   8      183.04      257.56    118.40 o 
   1  15   8       37.39        3.38     50.88 o 
   2  15   8       62.36       65.17     21.34 o 
   3  15   8        1.19      -23.40     47.34 o 
   4  15   8       21.82      -23.24     18.92 o 
  -5  16   8       30.57      -24.63     33.40 o 
  -4  16   8       27.56      -75.84     44.26 o 
  -3  16   8        0.53       32.93     53.14 o 
  -2  16   8       18.10        1.47     28.80 o 
  -1  16   8       32.79        3.03     38.06 o 
   0  16   8       61.63       25.28     32.32 o 
   1  16   8        1.70      -27.31     31.34 o 
   2  16   8       42.99       39.33     40.56 o 
   3  16   8      237.11      259.58     32.90 o 
  -4  17   8       81.40       18.13     53.55 o 
  -3  17   8       31.31       23.06     56.85 o 
  -2  17   8        0.60      -30.84     84.15 o 
  -1  17   8       11.52      -18.98     30.06 o 
   0  17   8       81.33       78.17     51.46 o 
   1  17   8        9.67      -27.40     29.00 o 
   2  17   8       49.81       28.05     32.43 o 
  -3  18   8       46.65       16.02     58.99 o 
  -2  18   8      163.10      101.19     67.99 o 
  -1  18   8      504.16      516.53     58.09 o 
   0  18   8       80.71       96.04     37.68 o 
   1  18   8       19.35       -4.31     46.53 o 
 -10   1   9       33.29       20.57     39.08 o 
  -9   1   9       79.04       81.66     37.74 o 
  -8   1   9       36.79       60.41     33.67 o 
  -7   1   9      217.78      193.24     35.86 o 
  -6   1   9        2.56      -11.99     25.58 o 
  -5   1   9        4.35       -7.02     24.70 o 
  -4   1   9      142.73      167.65     27.62 o 
  -3   1   9        2.63        9.90      5.89 o 
  -2   1   9      391.65      379.49     15.07 o 
  -1   1   9     1450.98     1465.66     30.13 o 
   0   1   9       84.30       86.33      7.99 o 
   1   1   9       49.90       58.45      7.46 o 
   2   1   9      498.53      489.26     16.64 o 
   3   1   9       27.99       21.68      6.62 o 
   4   1   9        0.13       -1.03      6.51 o 
   5   1   9       34.30       23.91      8.20 o 
   6   1   9       18.74       11.53      8.78 o 
   7   1   9        0.00       10.16      9.71 o 
   8   1   9        2.36        7.97     13.08 o 
 -10   2   9        0.00      -59.70     65.75 o 
  -9   2   9      709.19      670.53     59.62 o 
  -8   2   9       27.28      -29.03     31.59 o 
  -7   2   9       19.66       24.92     29.40 o 
  -6   2   9      412.73      422.78     43.36 o 
  -5   2   9      249.92      285.66     34.44 o 
  -4   2   9       75.34       81.86     24.65 o 
  -3   2   9       21.90       27.08      9.91 o 
  -2   2   9     2299.98     2247.85     39.22 o 
  -1   2   9      335.29      359.09     14.55 o 
   0   2   9      333.77      357.42     16.55 o 
   1   2   9       66.90       72.15      8.52 o 
   2   2   9      354.91      336.41     15.29 o 
   3   2   9       31.99       29.59      6.98 o 
   4   2   9       46.76       36.92      8.35 o 
   5   2   9      891.22      836.76     27.32 o 
   6   2   9       40.77       33.59     10.38 o 
   7   2   9        3.17       23.95     10.53 o 
   8   2   9      304.88      337.58     23.27 o 
 -10   3   9       20.73      -32.85     54.68 o 
  -9   3   9      197.50      272.37     46.66 o 
  -8   3   9      185.79      164.77     46.75 o 
  -7   3   9       98.20      114.94     33.71 o 
  -6   3   9      614.17      617.63     48.48 o 
  -5   3   9        2.12       -1.32     22.68 o 
  -4   3   9       31.01       23.59     26.56 o 
  -3   3   9        9.73       13.80      7.96 o 
  -2   3   9       48.17       53.30      7.19 o 
  -1   3   9        0.42        2.39      5.88 o 
   0   3   9       22.65       16.50      7.06 o 
   1   3   9       50.52       57.58      9.30 o 
   2   3   9      140.57      137.37     12.85 o 
   3   3   9       77.12       71.75      8.87 o 
   4   3   9      119.42      130.38     11.89 o 
   5   3   9       33.77       26.37      9.26 o 
   6   3   9        9.03        9.20      9.32 o 
   7   3   9      223.13      230.37     17.43 o 
   8   3   9      196.79      221.44     19.83 o 
 -10   4   9       15.90       -6.97     53.23 o 
  -9   4   9      132.80      218.09     63.18 o 
  -8   4   9      340.34      361.71     61.94 o 
  -7   4   9       27.67       30.87     28.86 o 
  -6   4   9      493.95      450.52     66.34 o 
  -5   4   9      708.21      703.99     47.14 o 
  -4   4   9        2.00       28.12     20.16 o 
  -3   4   9       23.44       17.38     10.58 o 
  -2   4   9       95.97       98.78      9.71 o 
  -1   4   9       16.06       11.25      6.57 o 
   0   4   9      286.50      300.48     15.68 o 
   1   4   9      124.01      138.48     11.96 o 
   2   4   9      267.32      258.87     16.62 o 
   3   4   9       80.86       72.51     11.08 o 
   4   4   9      106.20      103.46     10.82 o 
   5   4   9        0.04        7.70      8.35 o 
   6   4   9      137.13      138.60     15.87 o 
   7   4   9       12.72       19.47     12.30 o 
   8   4   9       62.87       43.91     14.05 o 
 -10   5   9      194.93      194.86     70.90 o 
  -9   5   9      136.91      205.12     65.94 o 
  -8   5   9       31.20       23.87     50.11 o 
  -7   5   9        4.69       15.88     27.60 o 
  -6   5   9      262.01      257.73     39.34 o 
  -5   5   9      389.75      417.85     38.11 o 
  -4   5   9       17.43        5.26     16.90 o 
  -3   5   9       85.81       76.17     11.73 o 
  -2   5   9       95.68       92.36      9.84 o 
  -1   5   9      484.60      502.38     26.40 o 
   0   5   9      515.47      540.61     20.09 o 
   1   5   9      106.54       97.60     11.07 o 
   2   5   9       37.31       32.88      9.00 o 
   3   5   9       17.73       14.39      7.67 o 
   4   5   9     1377.16     1316.73     31.80 o 
   5   5   9       24.64       18.87      9.24 o 
   6   5   9       10.01       12.46     10.46 o 
   7   5   9        0.83       14.06     11.63 o 
  -9   6   9        8.41       -9.79     52.11 o 
  -8   6   9       37.38       20.03     49.46 o 
  -7   6   9      362.71      501.27     74.65 o 
  -6   6   9       14.46       -9.99     23.32 o 
  -5   6   9        1.02       -2.09     22.16 o 
  -4   6   9       43.21       67.20     18.46 o 
  -3   6   9      280.37      284.71     18.43 o 
  -2   6   9      165.65      179.12     13.04 o 
  -1   6   9       65.83       86.65     10.69 o 
   0   6   9       34.41       39.86      9.25 o 
   1   6   9      279.44      307.28     20.58 o 
   2   6   9      282.91      289.00     20.19 o 
   3   6   9       24.02       15.23      8.38 o 
   4   6   9      672.03      713.63     24.25 o 
   5   6   9       21.48       28.06     13.50 o 
   6   6   9       17.42       33.88     11.84 o 
   7   6   9        2.08       -0.70     11.68 o 
  -9   7   9      160.18      288.73     71.31 o 
  -8   7   9       16.07        8.00     49.19 o 
  -7   7   9        1.69       22.73     47.62 o 
  -6   7   9       84.34       73.47     47.03 o 
  -5   7   9        2.37      -17.93     20.07 o 
  -4   7   9      490.77      498.39     31.64 o 
  -3   7   9       11.50       -6.26      9.58 o 
  -2   7   9       15.35        6.38      8.56 o 
  -1   7   9       83.13      109.31     12.33 o 
   0   7   9       15.82       24.89      9.01 o 
   1   7   9        1.43      -11.21      7.76 o 
   2   7   9       32.26       26.34      9.49 o 
   3   7   9       44.60       36.09      9.46 o 
   4   7   9        3.03        2.40      9.36 o 
   5   7   9       50.30       35.92     14.18 o 
   6   7   9        5.63        2.23     14.11 o 
   7   7   9       10.56       17.70     13.15 o 
  -9   8   9       22.06       97.16     61.57 o 
  -8   8   9      261.81      262.13     66.75 o 
  -7   8   9      225.79      272.88     63.12 o 
  -6   8   9        0.40      -21.82     43.64 o 
  -5   8   9        8.01       -5.05     40.36 o 
  -4   8   9       26.30        5.15     17.00 o 
  -3   8   9      123.49      150.78     16.04 o 
  -2   8   9       12.04       24.44     11.45 o 
  -1   8   9       33.00       36.49     10.12 o 
   0   8   9       17.67       11.93      9.93 o 
   1   8   9      154.09      183.63     15.35 o 
   2   8   9     1150.33     1177.98     32.60 o 
   3   8   9       97.77       94.41     15.27 o 
   4   8   9      138.10      126.43     15.28 o 
   5   8   9        1.24       12.12     11.19 o 
   6   8   9       27.01       51.47     13.79 o 
   7   8   9       29.35       41.53     23.65 o 
  -9   9   9      117.65       86.52     61.89 o 
  -8   9   9       17.62       64.33     54.83 o 
  -7   9   9     1197.86     1274.41    104.93 o 
  -6   9   9       32.91       14.20     49.18 o 
  -5   9   9       90.96       58.26     45.40 o 
  -4   9   9       10.34       -0.16     26.72 o 
  -3   9   9      558.25      591.71     26.39 o 
  -2   9   9       21.52       25.85     11.77 o 
  -1   9   9        6.24        2.84     11.30 o 
   0   9   9        5.26       -0.74     10.89 o 
   1   9   9        0.17        0.21      9.69 o 
   2   9   9        0.02       -2.86     11.13 o 
   3   9   9       38.83       33.99     13.26 o 
   4   9   9        9.42       11.89     11.11 o 
   5   9   9      479.11      467.10     26.97 o 
   6   9   9       51.28       45.39     14.85 o 
   7   9   9      201.35      186.79     23.83 o 
  -8  10   9      927.26      955.62    102.76 o 
  -7  10   9      531.37      613.14     83.55 o 
  -6  10   9       16.44       60.98     51.76 o 
  -5  10   9       17.10      -19.72     33.82 o 
  -4  10   9       10.14        1.63     28.68 o 
  -3  10   9      156.72      137.27     20.72 o 
  -2  10   9      302.02      283.67     21.97 o 
  -1  10   9       62.12       53.16     14.05 o 
   0  10   9       76.09       98.22     15.59 o 
   1  10   9       23.70       19.16     14.16 o 
   2  10   9        4.20        6.67     13.53 o 
   3  10   9      224.40      197.12     24.33 o 
   4  10   9        7.12       19.27     13.49 o 
   5  10   9      207.78      202.38     21.99 o 
   6  10   9       55.59       60.82     21.52 o 
  -8  11   9      103.84       52.21     59.58 o 
  -7  11   9      275.48      343.00     74.42 o 
  -6  11   9      231.07      175.90     59.56 o 
  -5  11   9       70.50       47.88     32.08 o 
  -4  11   9      653.02      624.79     52.79 o 
  -3  11   9        1.85      -23.19     28.33 o 
  -2  11   9      212.66      224.13     20.75 o 
  -1  11   9       96.22       94.48     15.70 o 
   0  11   9       40.09       53.74     16.59 o 
   1  11   9      440.32      449.01     33.54 o 
   2  11   9        4.39       -7.49     14.29 o 
   3  11   9       40.49       31.20     18.07 o 
   4  11   9       15.93       -4.64     16.02 o 
   5  11   9        0.13       -0.60     13.62 o 
   6  11   9       47.45       48.88     17.03 o 
  -8  12   9        3.52       47.47     59.51 o 
  -7  12   9      238.96      219.77     67.92 o 
  -6  12   9       23.73      -92.66     46.33 o 
  -5  12   9      242.60      252.46     41.42 o 
  -4  12   9     1108.78     1133.27     69.22 o 
  -3  12   9       72.45        2.88     39.56 o 
  -2  12   9       98.95       79.87     21.80 o 
  -1  12   9      843.08      920.01     35.65 o 
   0  12   9      296.68      302.46     27.97 o 
   1  12   9      224.98      235.01     26.94 o 
   2  12   9       12.08       14.86     15.98 o 
   3  12   9      112.22      112.83     22.93 o 
   4  12   9       49.77       37.58     19.34 o 
   5  12   9        0.21       -0.16     14.13 o 
  -7  13   9        8.81       53.67     59.76 o 
  -6  13   9       22.00       -0.20     56.26 o 
  -5  13   9       45.36       -4.16     31.67 o 
  -4  13   9        5.46      -24.63     31.77 o 
  -3  13   9      210.69      131.73     56.39 o 
  -2  13   9      196.94      240.99     29.75 o 
  -1  13   9      216.29      197.64     34.32 o 
   0  13   9      251.04      258.01     27.27 o 
   1  13   9        0.83      -20.57     14.29 o 
   2  13   9        8.32        0.79     16.68 o 
   3  13   9       55.39       65.34     20.60 o 
   4  13   9        0.94       -4.94     17.66 o 
   5  13   9       42.18       40.49     23.56 o 
  -6  14   9        9.22      160.81     67.43 o 
  -5  14   9       47.77       34.52     37.01 o 
  -4  14   9        3.65        3.92     33.86 o 
  -3  14   9        0.03      -63.19     31.60 o 
  -2  14   9       36.61       24.92     25.48 o 
  -1  14   9       68.11       22.87     38.02 o 
   0  14   9      329.42      316.64     58.18 o 
   1  14   9      170.32      137.48     28.66 o 
   2  14   9        5.92       22.67     17.63 o 
   3  14   9       50.89       24.83     20.08 o 
   4  14   9       14.93       31.62     22.02 o 
  -6  15   9       53.74       42.52     63.15 o 
  -5  15   9        0.68      -10.33     35.69 o 
  -4  15   9      494.72      398.28     52.60 o 
  -3  15   9        0.06      -27.44     49.08 o 
  -2  15   9        1.86      -24.16     26.87 o 
  -1  15   9        0.43       16.68     28.59 o 
   0  15   9      788.97      804.64     64.48 o 
   1  15   9       21.52       21.68     29.35 o 
   2  15   9        0.59       20.99     19.39 o 
   3  15   9      197.74      201.32     30.33 o 
   4  15   9        7.61       21.24     21.16 o 
  -5  16   9       72.14       -1.71     50.59 o 
  -4  16   9       35.04      -24.52     49.02 o 
  -3  16   9       14.26      -88.92     48.97 o 
  -2  16   9        1.05     -104.00     54.35 o 
  -1  16   9       14.64      -62.38     52.61 o 
   0  16   9       16.08       40.05     32.66 o 
   1  16   9       82.68       82.56     39.73 o 
   2  16   9       39.02        1.74     28.78 o 
   3  16   9       12.75       -0.32     21.90 o 
  -4  17   9        7.61       13.92     55.76 o 
  -3  17   9        9.63       -7.61     57.05 o 
  -2  17   9      154.42      120.59     67.41 o 
  -1  17   9       33.03      -13.57     34.42 o 
   0  17   9       20.81       78.99     35.62 o 
   1  17   9       58.24       16.78     33.55 o 
   2  17   9        3.76        6.65     70.79 o 
 -10   0  10       89.69      148.93     65.16 o 
  -9   0  10      634.05      553.44     80.62 o 
  -8   0  10        0.76      -83.21     43.54 o 
  -7   0  10        0.00       31.92     42.62 o 
  -6   0  10        4.29      -29.26     33.65 o 
  -5   0  10        1.56       48.24     36.25 o 
  -4   0  10      143.73       83.68     35.90 o 
  -3   0  10       18.44       18.52     16.65 o 
  -2   0  10      941.72      962.38     36.31 o 
  -1   0  10       27.03       32.53      9.75 o 
   0   0  10     1134.95     1149.71     35.96 o 
   1   0  10     1504.66     1585.11     39.58 o 
   2   0  10        6.03        4.33     10.47 o 
   3   0  10        9.57       10.31      9.83 o 
   4   0  10     1053.56     1080.98     36.30 o 
   5   0  10       52.51       38.65     13.25 o 
   6   0  10        4.12        9.16     12.80 o 
   7   0  10        6.43       -1.54     14.61 o 
 -10   1  10       16.21       20.63     39.49 o 
  -9   1  10      315.04      349.48     56.46 o 
  -8   1  10        6.56      -27.75     32.77 o 
  -7   1  10        0.39       -8.96     29.77 o 
  -6   1  10       27.32       -7.45     27.02 o 
  -5   1  10       18.16       27.21     25.24 o 
  -4   1  10       13.70       -5.42     21.93 o 
  -3   1  10      215.37      213.88     15.78 o 
  -2   1  10      435.98      455.63     17.23 o 
  -1   1  10      220.24      209.51     12.69 o 
   0   1  10        4.27        0.45      6.95 o 
   1   1  10      920.35      942.87     21.86 o 
   2   1  10       62.95       58.73      8.17 o 
   3   1  10      112.41       85.79      9.59 o 
   4   1  10       29.28       22.50      9.59 o 
   5   1  10      385.28      360.97     17.87 o 
   6   1  10        5.61       20.71      9.95 o 
   7   1  10      133.66      160.00     15.01 o 
 -10   2  10      377.20      239.54     71.92 o 
  -9   2  10      186.05      197.32     44.96 o 
  -8   2  10       12.01      -15.26     46.45 o 
  -7   2  10        0.31       30.04     30.45 o 
  -6   2  10      135.32      133.51     32.46 o 
  -5   2  10        1.39      -35.78     28.34 o 
  -4   2  10       54.28       52.39     23.90 o 
  -3   2  10     1197.87     1243.85     30.03 o 
  -2   2  10      223.54      236.79     13.05 o 
  -1   2  10       25.07       28.54      7.36 o 
   0   2  10        0.12       -2.89      6.00 o 
   1   2  10      210.18      229.11     13.95 o 
   2   2  10       10.85        6.63      6.28 o 
   3   2  10      101.43       88.36     10.00 o 
   4   2  10       38.42       25.41      8.25 o 
   5   2  10        0.16       -5.41      7.90 o 
   6   2  10        6.33       19.02     10.21 o 
   7   2  10        7.61       12.86     10.90 o 
 -10   3  10        3.50       43.37     59.00 o 
  -9   3  10      446.28      428.34     58.95 o 
  -8   3  10        2.72      -39.91     42.04 o 
  -7   3  10       11.04       26.10     30.74 o 
  -6   3  10      729.23      712.42     52.07 o 
  -5   3  10      170.86      159.22     30.55 o 
  -4   3  10        4.65       50.78     22.62 o 
  -3   3  10       51.24       63.71     12.61 o 
  -2   3  10      129.95      135.52     10.11 o 
  -1   3  10      502.16      511.65     17.66 o 
   0   3  10       37.52       36.99      8.00 o 
   1   3  10      140.47      154.68     12.06 o 
   2   3  10        4.23        4.57      6.48 o 
   3   3  10      289.04      306.85     16.18 o 
   4   3  10     2722.46     2744.82     47.09 o 
   5   3  10      250.08      230.80     16.26 o 
   6   3  10      313.20      291.51     18.84 o 
   7   3  10        3.46       25.02     12.55 o 
  -9   4  10        0.31      -22.50     52.05 o 
  -8   4  10       10.39      -34.01     30.78 o 
  -7   4  10       19.83      -39.45     27.42 o 
  -6   4  10        1.16       -1.77     25.56 o 
  -5   4  10        4.23       15.98     30.47 o 
  -4   4  10       10.46       22.38     21.39 o 
  -3   4  10      199.79      222.26     16.93 o 
  -2   4  10       72.50       77.07     10.37 o 
  -1   4  10      435.24      462.73     19.44 o 
   0   4  10       85.43       91.37     12.72 o 
   1   4  10      338.14      337.85     18.64 o 
   2   4  10        2.30        4.81      7.45 o 
   3   4  10     2081.43     2114.04     38.79 o 
   4   4  10      908.93      887.49     25.35 o 
   5   4  10     1248.79     1240.72     31.09 o 
   6   4  10       11.79       14.31      9.99 o 
   7   4  10       95.25      127.03     16.60 o 
  -9   5  10       17.75      -91.03     49.59 o 
  -8   5  10        7.52       -4.96     50.21 o 
  -7   5  10      148.62      130.31     34.89 o 
  -6   5  10        1.27      -28.59     24.69 o 
  -5   5  10       93.46       64.36     25.58 o 
  -4   5  10       35.83       24.92     27.35 o 
  -3   5  10       12.99        9.35      9.94 o 
  -2   5  10      562.67      597.25     30.74 o 
  -1   5  10        8.01       11.18     11.60 o 
   0   5  10       52.38       45.62     10.00 o 
   1   5  10        0.66       -2.68      8.19 o 
   2   5  10        0.05       -5.02      7.24 o 
   3   5  10       48.22       47.35      9.95 o 
   4   5  10     1774.17     1724.94     35.75 o 
   5   5  10      248.98      247.87     16.70 o 
   6   5  10       29.63       33.77     12.17 o 
   7   5  10        0.52       18.81     14.73 o 
  -9   6  10        3.51      -73.33     53.72 o 
  -8   6  10        0.96       30.19     51.28 o 
  -7   6  10       14.78       21.13     48.57 o 
  -6   6  10       24.68       10.58     63.20 o 
  -5   6  10        0.12        5.93     22.79 o 
  -4   6  10       30.38       16.64     18.13 o 
  -3   6  10       33.85       27.18     16.42 o 
  -2   6  10      672.39      743.52     23.74 o 
  -1   6  10        9.47       10.74      8.63 o 
   0   6  10      987.15      998.12     28.52 o 
   1   6  10      129.93      140.89     13.65 o 
   2   6  10       43.91       20.87     10.39 o 
   3   6  10       36.17       34.09      9.63 o 
   4   6  10       40.95       38.33     10.25 o 
   5   6  10      118.75      115.11     15.50 o 
   6   6  10      119.09      112.40     16.84 o 
   7   6  10        2.13        8.94     13.00 o 
  -9   7  10       56.93       69.76     65.69 o 
  -8   7  10        0.55      -28.25     49.86 o 
  -7   7  10       20.43      -36.92     45.56 o 
  -6   7  10      144.74      166.74     55.76 o 
  -5   7  10       48.94       20.52     23.79 o 
  -4   7  10      296.08      340.50     28.41 o 
  -3   7  10       28.21       34.14     16.07 o 
  -2   7  10       54.78       74.67     13.52 o 
  -1   7  10        3.98       -1.39      8.20 o 
   0   7  10      222.80      240.32     24.50 o 
   1   7  10      339.60      329.16     19.78 o 
   2   7  10     1609.81     1672.73     43.92 o 
   3   7  10      324.88      326.23     18.81 o 
   4   7  10      160.45      136.37     16.01 o 
   5   7  10        0.18       -2.66     10.97 o 
   6   7  10       29.40       33.54     12.96 o 
   7   7  10       48.58       50.99     17.07 o 
  -9   8  10        7.44      107.55     64.32 o 
  -8   8  10        3.30       10.48     55.03 o 
  -7   8  10       62.43       87.96     53.56 o 
  -6   8  10        3.82       -3.92     46.82 o 
  -5   8  10      297.65      295.84     62.62 o 
  -4   8  10        0.78       -1.34     16.18 o 
  -3   8  10        0.15       -8.74     15.51 o 
  -2   8  10        7.03        6.05     11.69 o 
  -1   8  10      147.34      143.74     14.62 o 
   0   8  10      142.49      172.63     15.50 o 
   1   8  10       24.36       18.04     10.32 o 
   2   8  10     2693.05     2801.42     55.47 o 
   3   8  10      420.81      383.47     22.76 o 
   4   8  10      272.19      296.42     24.33 o 
   5   8  10       14.02        9.02     11.84 o 
   6   8  10      261.39      257.43     22.15 o 
  -8   9  10       48.64       71.47     59.79 o 
  -7   9  10        5.53       51.92     53.37 o 
  -6   9  10      158.07      190.60     59.94 o 
  -5   9  10      272.87      249.85     62.90 o 
  -4   9  10       44.29       -2.52     21.90 o 
  -3   9  10      109.13      124.10     24.58 o 
  -2   9  10        2.19        7.16     11.20 o 
  -1   9  10        0.09       -2.49     15.42 o 
   0   9  10       58.39       47.55     12.04 o 
   1   9  10      475.67      476.85     24.35 o 
   2   9  10     1071.39     1055.61     37.18 o 
   3   9  10        0.15      -23.64     11.82 o 
   4   9  10       48.34       36.29     12.57 o 
   5   9  10       14.72       40.59     13.92 o 
   6   9  10       58.04       62.23     16.41 o 
  -8  10  10        1.32      -86.86     53.81 o 
  -7  10  10      828.85      925.58    100.38 o 
  -6  10  10        0.70       39.02     52.73 o 
  -5  10  10      264.48      262.81     65.50 o 
  -4  10  10       57.40       36.02     32.26 o 
  -3  10  10      589.53      596.95     42.37 o 
  -2  10  10        2.89       10.67     12.57 o 
  -1  10  10      186.39      195.72     20.02 o 
   0  10  10       50.09       50.79     14.95 o 
   1  10  10        0.79       -1.07     28.69 o 
   2  10  10       40.66       29.59     16.71 o 
   3  10  10        7.56       -2.29     14.01 o 
   4  10  10       12.50       13.33     12.33 o 
   5  10  10        7.43        9.67     14.98 o 
   6  10  10      255.60      287.81     34.89 o 
  -8  11  10      192.84      205.07     73.66 o 
  -7  11  10      201.07      207.17     69.83 o 
  -6  11  10       36.37      -18.69     51.55 o 
  -5  11  10      357.64      357.28     70.57 o 
  -4  11  10       80.35       14.16     33.25 o 
  -3  11  10       55.28       40.38     32.33 o 
  -2  11  10      130.72      124.23     18.65 o 
  -1  11  10       31.46       22.56     14.34 o 
   0  11  10        0.47      -26.34     13.17 o 
   1  11  10       40.49       34.08     17.90 o 
   2  11  10      275.75      276.58     28.35 o 
   3  11  10       52.92       61.90     19.93 o 
   4  11  10       94.44       92.34     18.69 o 
   5  11  10       15.45        2.23     13.75 o 
  -7  12  10      275.07      228.56     70.38 o 
  -6  12  10        1.50      -93.40     52.09 o 
  -5  12  10        6.46      -35.45     50.68 o 
  -4  12  10      296.74      227.83     73.86 o 
  -3  12  10       42.24       -6.75     31.73 o 
  -2  12  10       12.63       -8.69     28.31 o 
  -1  12  10        0.09        4.51     15.21 o 
   0  12  10       31.68       24.17     15.98 o 
   1  12  10      172.23      192.17     24.74 o 
   2  12  10      124.29      122.40     24.48 o 
   3  12  10      197.98      141.57     24.83 o 
   4  12  10        0.04        2.47     17.40 o 
   5  12  10       49.97       17.00     16.59 o 
  -7  13  10       75.30       56.06     64.21 o 
  -6  13  10       12.03       29.89     60.68 o 
  -5  13  10        3.02      -58.15     51.20 o 
  -4  13  10       25.52      -41.86     32.78 o 
  -3  13  10      349.63      287.27     45.77 o 
  -2  13  10       13.48       -3.90     23.05 o 
  -1  13  10      886.29      944.31     58.66 o 
   0  13  10      114.67      123.98     23.06 o 
   1  13  10       20.80       36.45     18.78 o 
   2  13  10       23.43       22.11     18.63 o 
   3  13  10      160.36      148.45     30.68 o 
   4  13  10        0.83       12.00     18.01 o 
  -6  14  10        2.59      -81.48     55.24 o 
  -5  14  10       88.52      162.59     67.10 o 
  -4  14  10       19.84      -32.17     38.60 o 
  -3  14  10        0.44      -86.47     47.42 o 
  -2  14  10      193.23      189.91     62.13 o 
  -1  14  10       33.03       23.69     49.54 o 
   0  14  10      193.40      176.04     42.50 o 
   1  14  10        0.00      -10.31     17.78 o 
   2  14  10        0.04       22.31     20.18 o 
   3  14  10      199.07      243.41     31.12 o 
   4  14  10       15.53        7.76     21.44 o 
  -5  15  10       56.78       49.82     64.04 o 
  -4  15  10       11.87      -63.63     47.89 o 
  -3  15  10       22.13      -77.06     53.34 o 
  -2  15  10       17.90      -86.27     49.78 o 
  -1  15  10        4.25      -15.53     32.11 o 
   0  15  10       45.23       31.60     32.54 o 
   1  15  10        6.60       17.80     33.18 o 
   2  15  10       12.10        5.79     24.51 o 
   3  15  10       71.65       21.98     21.48 o 
  -4  16  10      447.75      338.15     76.06 o 
  -3  16  10        2.03      -52.09     55.33 o 
  -2  16  10       28.10      -70.60     59.21 o 
  -1  16  10        2.50       -8.43     30.01 o 
   0  16  10       40.01       17.01     30.56 o 
   1  16  10        1.78       -3.59     30.57 o 
   2  16  10        2.28       30.18     37.73 o 
  -2  17  10        3.38      -14.81     62.65 o 
  -1  17  10       13.22      -19.23     33.16 o 
   0  17  10        0.04       -9.82     31.07 o 
  -9   1  11       26.17      -68.81     34.41 o 
  -8   1  11      193.66      163.09     40.99 o 
  -7   1  11       23.69       -0.57     30.87 o 
  -6   1  11      122.63      176.25     34.92 o 
  -5   1  11      175.31      180.40     31.86 o 
  -4   1  11      559.59      534.97     41.45 o 
  -3   1  11     1629.58     1671.84     40.18 o 
  -2   1  11      335.13      359.57     16.95 o 
  -1   1  11       91.17       85.91      9.59 o 
   0   1  11      307.42      311.20     14.74 o 
   1   1  11      362.82      368.76     15.57 o 
   2   1  11       96.34      122.00     10.80 o 
   3   1  11       37.07       41.01      8.65 o 
   4   1  11      157.06      159.50     12.80 o 
   5   1  11       11.67       18.44      9.11 o 
   6   1  11      112.89       98.23     14.47 o 
   7   1  11        7.90       12.27     17.50 o 
  -9   2  11      242.56      152.48     56.27 o 
  -8   2  11       41.13       23.69     43.11 o 
  -7   2  11        1.67      -23.19     29.04 o 
  -6   2  11       70.86       46.64     40.47 o 
  -5   2  11       73.21       66.98     27.36 o 
  -4   2  11      572.38      578.40     43.26 o 
  -3   2  11       90.30      123.30     18.66 o 
  -2   2  11       13.55       11.98      8.12 o 
  -1   2  11      231.20      206.08     13.46 o 
   0   2  11        1.13       -4.96      6.41 o 
   1   2  11      377.83      420.75     19.73 o 
   2   2  11       25.63       21.96      8.65 o 
   3   2  11        9.07       14.99      8.21 o 
   4   2  11       66.96       56.40     14.38 o 
   5   2  11      231.56      251.17     17.36 o 
   6   2  11       80.73       68.16     12.81 o 
   7   2  11        0.02       14.59     11.96 o 
  -9   3  11      274.19      216.47     46.67 o 
  -8   3  11       11.96      -59.28     29.64 o 
  -7   3  11       37.69      -15.41     39.23 o 
  -6   3  11      133.82      152.99     32.88 o 
  -5   3  11      182.43      162.22     31.02 o 
  -4   3  11       84.50       90.33     24.83 o 
  -3   3  11      895.61      921.15     39.44 o 
  -2   3  11       41.66       43.91      9.03 o 
  -1   3  11      235.77      246.92     14.21 o 
   0   3  11       38.70       35.46      7.65 o 
   1   3  11       89.49       96.35     10.21 o 
   2   3  11        6.07       18.97      7.86 o 
   3   3  11       73.12       71.46     10.41 o 
   4   3  11      128.27      128.38     12.98 o 
   5   3  11      197.58      190.89     15.77 o 
   6   3  11       79.11       64.11     17.11 o 
   7   3  11       23.91       39.28     14.30 o 
  -9   4  11       83.96       76.19     62.01 o 
  -8   4  11       15.98      -13.76     33.35 o 
  -7   4  11      111.17       64.71     45.37 o 
  -6   4  11       92.85       94.93     31.26 o 
  -5   4  11       24.57       16.33     25.32 o 
  -4   4  11      274.83      250.05     32.01 o 
  -3   4  11      270.09      294.49     25.81 o 
  -2   4  11       97.63       87.08     10.83 o 
  -1   4  11      151.37      162.52     12.59 o 
   0   4  11       25.98       29.32      8.69 o 
   1   4  11       24.23       19.01      7.88 o 
   2   4  11      374.49      396.18     18.27 o 
   3   4  11      280.56      284.99     17.86 o 
   4   4  11      524.88      516.68     22.64 o 
   5   4  11        0.01        0.99      9.54 o 
   6   4  11        0.42        6.16     11.72 o 
   7   4  11       48.46       43.16     14.27 o 
  -9   5  11       21.17      -30.60     57.23 o 
  -8   5  11       65.32      127.31     61.60 o 
  -7   5  11        9.07      -25.77     28.62 o 
  -6   5  11       58.30       71.56     33.91 o 
  -5   5  11      141.07      154.86     31.19 o 
  -4   5  11      183.94      191.59     50.18 o 
  -3   5  11        3.67        3.45     15.79 o 
  -2   5  11      490.40      536.83     19.06 o 
  -1   5  11      146.89      179.30     14.24 o 
   0   5  11      599.00      690.30     25.13 o 
   1   5  11       90.36       81.57     12.60 o 
   2   5  11        2.07       -1.17      8.46 o 
   3   5  11       18.53       20.65      8.65 o 
   4   5  11        9.17        5.95      8.75 o 
   5   5  11        3.71       10.74      9.57 o 
   6   5  11        0.92       15.84     12.43 o 
  -9   6  11       39.10       86.49     65.81 o 
  -8   6  11       15.63        7.89     55.61 o 
  -7   6  11        2.34      -18.64     48.30 o 
  -6   6  11       32.79       11.00     27.61 o 
  -5   6  11      191.09      226.16     47.85 o 
  -4   6  11      112.02      112.07     26.04 o 
  -3   6  11       93.31       89.41     20.78 o 
  -2   6  11      681.88      754.96     29.67 o 
  -1   6  11      511.31      566.12     23.03 o 
   0   6  11      701.01      677.70     25.25 o 
   1   6  11       22.26        2.07      9.53 o 
   2   6  11       44.85       27.06      9.77 o 
   3   6  11      248.88      217.61     16.23 o 
   4   6  11      575.59      586.30     29.59 o 
   5   6  11       23.99       10.00     10.69 o 
   6   6  11       21.33       58.21     13.97 o 
  -9   7  11       72.93       57.93     63.98 o 
  -8   7  11       23.29       53.14     60.60 o 
  -7   7  11       33.87      -15.65     51.36 o 
  -6   7  11       26.05       -8.68     25.03 o 
  -5   7  11      312.60      316.95     54.71 o 
  -4   7  11        5.10       21.11     20.20 o 
  -3   7  11       98.96      125.88     21.80 o 
  -2   7  11        1.93        7.86     11.52 o 
  -1   7  11      296.89      281.61     18.20 o 
   0   7  11      639.23      669.29     28.27 o 
   1   7  11        9.92        7.89     10.38 o 
   2   7  11     1248.54     1290.58     35.70 o 
   3   7  11       14.78        8.05      9.90 o 
   4   7  11       14.08        8.45     11.79 o 
   5   7  11       10.66       21.36     12.13 o 
   6   7  11        9.53       -3.99     12.06 o 
  -8   8  11       99.89       83.23     62.04 o 
  -7   8  11      178.63      199.50     67.95 o 
  -6   8  11       27.13      -28.13     50.08 o 
  -5   8  11       60.86       59.50     26.45 o 
  -4   8  11       37.80       39.17     19.62 o 
  -3   8  11        8.86       11.43     16.48 o 
  -2   8  11      118.83      120.90     17.14 o 
  -1   8  11        2.84        4.62     10.35 o 
   0   8  11       57.37       52.96     12.42 o 
   1   8  11      574.19      568.72     26.42 o 
   2   8  11       89.36       79.42     15.33 o 
   3   8  11      289.80      270.92     20.19 o 
   4   8  11       10.92       18.56     15.99 o 
   5   8  11       26.48       23.84     16.75 o 
   6   8  11       33.84       47.30     14.43 o 
  -8   9  11       64.39      -17.66     61.91 o 
  -7   9  11       56.92      116.64     63.05 o 
  -6   9  11       34.59       65.45     55.20 o 
  -5   9  11      125.75      108.85     54.99 o 
  -4   9  11        5.04        0.48     22.36 o 
  -3   9  11       16.29        2.74     16.31 o 
  -2   9  11       34.98       45.39     14.40 o 
  -1   9  11        0.51       -8.58     12.62 o 
   0   9  11       25.63       -3.45     11.43 o 
   1   9  11        3.26        2.21     11.51 o 
   2   9  11      527.44      451.03     28.71 o 
   3   9  11       20.10       18.79     11.50 o 
   4   9  11       34.43       31.83     19.37 o 
   5   9  11      224.34      247.93     22.45 o 
  -8  10  11       15.68       -5.13     62.43 o 
  -7  10  11      114.01      127.98     66.35 o 
  -6  10  11       57.95       28.17     55.37 o 
  -5  10  11     1098.08     1199.52    107.68 o 
  -4  10  11       55.94      -15.35     30.92 o 
  -3  10  11        0.44      -26.63     17.10 o 
  -2  10  11       67.14       48.59     17.77 o 
  -1  10  11       93.55      109.89     19.30 o 
   0  10  11      113.99      125.68     19.74 o 
   1  10  11       53.64       39.75     15.32 o 
   2  10  11       14.34        9.21     13.81 o 
   3  10  11       46.92       39.25     16.14 o 
   4  10  11       54.47       55.11     19.16 o 
   5  10  11       51.47       64.69     21.56 o 
  -7  11  11      385.35      457.19     87.16 o 
  -6  11  11      162.00      151.53     64.93 o 
  -5  11  11       18.80      -15.45     52.87 o 
  -4  11  11        0.30       -4.06     32.95 o 
  -3  11  11       26.92      -46.25     30.60 o 
  -2  11  11        0.11       -6.51     14.43 o 
  -1  11  11        9.77       14.90     20.99 o 
   0  11  11        7.72       12.12     16.48 o 
   1  11  11        4.43      -15.70     23.73 o 
   2  11  11       33.02       24.26     18.36 o 
   3  11  11      804.54      821.44     44.51 o 
   4  11  11        7.25       14.48     15.27 o 
   5  11  11       60.83       33.85     16.71 o 
  -7  12  11       26.04       49.46     66.93 o 
  -6  12  11        6.46      -63.25     55.59 o 
  -5  12  11      558.16      633.21     88.85 o 
  -4  12  11      632.64      591.75     56.54 o 
  -3  12  11      114.51       54.47     42.12 o 
  -2  12  11       32.91        5.30     32.68 o 
  -1  12  11      288.63      286.39     28.66 o 
   0  12  11       20.10        6.61     18.07 o 
   1  12  11       29.37       16.85     23.31 o 
   2  12  11        7.33       32.23     18.28 o 
   3  12  11        0.66      -13.25     17.66 o 
   4  12  11        5.58       -6.61     14.95 o 
  -6  13  11       10.66       -4.38     59.33 o 
  -5  13  11       66.22      -38.09     54.37 o 
  -4  13  11        0.00      -58.17     34.12 o 
  -3  13  11        3.72      -60.14     30.07 o 
  -2  13  11      816.93      698.37     90.72 o 
  -1  13  11        5.70       -4.10     25.47 o 
   0  13  11       10.13       21.63     18.10 o 
   1  13  11       59.66       59.46     21.50 o 
   2  13  11        3.68       -4.05     17.64 o 
   3  13  11        3.99      -13.74     18.99 o 
   4  13  11       21.97       30.08     17.24 o 
  -5  14  11        2.95     -107.80     53.90 o 
  -4  14  11       42.21      -31.85     44.52 o 
  -3  14  11      104.83       54.77     61.53 o 
  -2  14  11        9.44      -70.26     53.41 o 
  -1  14  11      744.46      761.73     60.52 o 
   0  14  11       65.99       -3.61     28.22 o 
   1  14  11       22.00       24.19     20.54 o 
   2  14  11       51.93       49.10     23.38 o 
   3  14  11        1.55        8.34     20.43 o 
  -4  15  11       70.13        6.37     55.09 o 
  -3  15  11      169.15      168.81     66.27 o 
  -2  15  11       19.09      -32.52     56.38 o 
  -1  15  11      100.55       54.21     62.77 o 
   0  15  11       20.11       -7.98     36.56 o 
   1  15  11       76.91      121.90     38.28 o 
   2  15  11       70.84      119.68     26.97 o 
  -3  16  11      147.47       61.97     68.09 o 
  -2  16  11        0.29      -47.85     62.21 o 
  -1  16  11        0.00      -32.80     28.30 o 
   0  16  11       20.29      -18.84     31.58 o 
  -9   0  12       25.65      -26.73     54.32 o 
  -8   0  12       51.85       35.61     54.08 o 
  -7   0  12      101.99        0.94     44.14 o 
  -6   0  12       87.02       95.66     44.04 o 
  -5   0  12       60.22       15.75     33.91 o 
  -4   0  12     2241.87     2298.00    117.15 o 
  -3   0  12     1325.27     1440.23     99.12 o 
  -2   0  12       20.25       24.93     11.84 o 
  -1   0  12      131.96      132.79     18.26 o 
   0   0  12        4.48        5.78      9.56 o 
   1   0  12      100.87       82.52     14.12 o 
   2   0  12      129.81      130.24     17.11 o 
   3   0  12       34.25       43.71     15.92 o 
   4   0  12        2.30        1.99     12.15 o 
   5   0  12       50.09       49.05     15.62 o 
   6   0  12      453.03      461.44     50.92 o 
  -9   1  12       33.31       -2.27     41.85 o 
  -8   1  12       23.52      -47.50     32.58 o 
  -7   1  12       19.68        6.94     33.94 o 
  -6   1  12       12.10        4.78     27.40 o 
  -5   1  12       16.55      -20.06     23.24 o 
  -4   1  12      253.36      246.61     46.86 o 
  -3   1  12     3276.07     3377.08     75.75 o 
  -2   1  12      147.00      154.52     15.81 o 
  -1   1  12      204.91      214.13     13.02 o 
   0   1  12       14.00       12.52      7.35 o 
   1   1  12      321.26      327.65     15.72 o 
   2   1  12       23.34       17.95      8.44 o 
   3   1  12       42.62       22.82      9.13 o 
   4   1  12        7.10        9.31     11.00 o 
   5   1  12       55.73       56.14     11.04 o 
   6   1  12       27.08       24.25     11.82 o 
  -9   2  12        9.92      -41.91     37.28 o 
  -8   2  12       48.77        1.69     52.18 o 
  -7   2  12       13.89      -28.35     29.83 o 
  -6   2  12       20.53       -3.46     26.46 o 
  -5   2  12        0.40      -14.00     23.73 o 
  -4   2  12      225.04      238.91     32.12 o 
  -3   2  12     1580.73     1616.58     67.53 o 
  -2   2  12      276.98      305.29     16.08 o 
  -1   2  12       25.90       26.42      7.99 o 
   0   2  12        0.35       -4.00      7.08 o 
   1   2  12      178.34      194.65     16.09 o 
   2   2  12        1.94        8.82      8.26 o 
   3   2  12       78.95       68.30     11.04 o 
   4   2  12       28.15       25.76     10.24 o 
   5   2  12        9.89        9.99     10.07 o 
   6   2  12       17.54       29.63     12.15 o 
  -9   3  12      183.98      143.57     44.48 o 
  -8   3  12       37.56        3.64     34.91 o 
  -7   3  12       73.46       90.71     35.02 o 
  -6   3  12      130.29       92.04     33.03 o 
  -5   3  12        4.54        0.42     31.45 o 
  -4   3  12      149.53      146.82     29.10 o 
  -3   3  12       68.66      103.88     20.18 o 
  -2   3  12       78.35       89.36     10.28 o 
  -1   3  12        7.16        8.20      8.21 o 
   0   3  12        1.48       -9.99      7.42 o 
   1   3  12        3.11       -6.56      7.35 o 
   2   3  12       57.44       74.01     10.70 o 
   3   3  12      211.25      228.45     15.91 o 
   4   3  12        4.69       19.43      9.67 o 
   5   3  12      241.09      275.63     18.57 o 
   6   3  12        0.47       14.45     11.59 o 
  -9   4  12       78.53      153.23     68.45 o 
  -8   4  12        8.99      -62.17     31.87 o 
  -7   4  12       16.83      -55.12     27.56 o 
  -6   4  12       63.21       15.12     29.54 o 
  -5   4  12      104.02      117.34     30.03 o 
  -4   4  12        6.11        8.84     22.19 o 
  -3   4  12       55.57       46.20     17.88 o 
  -2   4  12        0.04        0.81      7.89 o 
  -1   4  12       33.31       35.00     11.55 o 
   0   4  12        0.60        1.79      8.00 o 
   1   4  12        0.04       -9.96      7.31 o 
   2   4  12       71.15       71.80     11.21 o 
   3   4  12        8.65       19.71      9.69 o 
   4   4  12       10.59       13.45      9.80 o 
   5   4  12       12.14       13.59     10.53 o 
   6   4  12       22.61       45.91     14.19 o 
  -9   5  12      139.69       37.88     66.50 o 
  -8   5  12       12.29      -55.41     54.55 o 
  -7   5  12        5.59      -30.61     29.81 o 
  -6   5  12      104.60      100.78     32.64 o 
  -5   5  12       98.54       57.72     27.10 o 
  -4   5  12       12.65       -3.15     20.42 o 
  -3   5  12        5.17      -24.62     15.57 o 
  -2   5  12       26.28        6.97     10.22 o 
  -1   5  12       74.96       72.24     10.52 o 
   0   5  12       32.27       41.14     10.05 o 
   1   5  12        0.00        5.74      8.32 o 
   2   5  12        0.18       10.62      8.73 o 
   3   5  12      156.16      181.77     17.03 o 
   4   5  12      129.64      115.92     13.51 o 
   5   5  12        0.50        0.70     11.18 o 
   6   5  12       97.53      111.76     16.69 o 
  -9   6  12        7.60      -40.64     60.48 o 
  -8   6  12       82.01      126.08     65.20 o 
  -7   6  12        3.36       34.56     53.53 o 
  -6   6  12      220.80      227.18     37.61 o 
  -5   6  12        7.93      -15.30     22.81 o 
  -4   6  12      106.39       82.93     26.37 o 
  -3   6  12      166.35      168.70     29.79 o 
  -2   6  12      483.34      481.81     23.02 o 
  -1   6  12       46.32       22.30     14.52 o 
   0   6  12      160.79      212.39     20.07 o 
   1   6  12      146.62      171.36     16.06 o 
   2   6  12       80.48       71.84     11.72 o 
   3   6  12        2.45       10.35      9.81 o 
   4   6  12       30.93       23.76     10.52 o 
   5   6  12        2.06        1.84     11.47 o 
   6   6  12       44.74       59.85     14.93 o 
  -8   7  12       10.19       31.35     60.85 o 
  -7   7  12       54.28       27.96     56.90 o 
  -6   7  12        2.43      -18.62     25.73 o 
  -5   7  12        1.23      -16.32     22.51 o 
  -4   7  12      347.02      287.71     35.10 o 
  -3   7  12       93.98       92.77     21.33 o 
  -2   7  12        7.34       -1.78     15.86 o 
  -1   7  12        6.34       -1.76     10.04 o 
   0   7  12      444.23      457.57     23.66 o 
   1   7  12        6.53        4.95     16.35 o 
   2   7  12        0.13       -2.44      9.28 o 
   3   7  12       20.59        5.16      9.67 o 
   4   7  12       99.25       97.86     14.45 o 
   5   7  12      139.26      162.51     18.26 o 
  -8   8  12       93.45       47.93     68.11 o 
  -7   8  12       13.58      -20.39     56.75 o 
  -6   8  12      349.44      386.78     73.99 o 
  -5   8  12        4.70       -3.33     23.81 o 
  -4   8  12      486.83      419.97     40.40 o 
  -3   8  12       15.60       30.04     19.59 o 
  -2   8  12       22.35        3.61     13.07 o 
  -1   8  12       76.18       83.73     16.28 o 
   0   8  12       49.42       63.34     13.84 o 
   1   8  12       74.40       68.16     13.86 o 
   2   8  12        2.58       17.68     11.78 o 
   3   8  12       24.35       -0.97     11.73 o 
   4   8  12        0.03        1.44     12.23 o 
   5   8  12       18.02       30.20     13.20 o 
  -8   9  12        6.20      118.97     70.50 o 
  -7   9  12       13.50     -100.94     53.67 o 
  -6   9  12        2.82      -22.88     52.95 o 
  -5   9  12       16.21        8.07     49.87 o 
  -4   9  12       38.28       -4.30     32.64 o 
  -3   9  12       34.83       17.86     18.60 o 
  -2   9  12       95.76       91.11     22.61 o 
  -1   9  12       69.36       81.75     17.36 o 
   0   9  12       15.79        8.36     12.58 o 
   1   9  12      351.57      344.03     23.00 o 
   2   9  12      240.43      214.50     29.39 o 
   3   9  12       56.63       65.39     14.72 o 
   4   9  12        0.02        7.14     12.98 o 
   5   9  12      223.07      223.32     22.71 o 
  -7  10  12       39.64      105.71     66.93 o 
  -6  10  12      206.13      247.57     70.61 o 
  -5  10  12       76.53       23.15     55.30 o 
  -4  10  12      144.40      128.15     53.58 o 
  -3  10  12        2.07      -23.71     17.79 o 
  -2  10  12        1.19      -12.58     17.77 o 
  -1  10  12        7.39        7.19     14.79 o 
   0  10  12       77.85       55.08     16.23 o 
   1  10  12       11.86        1.05     15.42 o 
   2  10  12      106.35      124.75     19.56 o 
   3  10  12       10.02       15.06     13.49 o 
   4  10  12       21.55       23.27     14.16 o 
  -7  11  12      100.68      155.26     75.42 o 
  -6  11  12      161.52      202.82     70.71 o 
  -5  11  12      491.43      525.11     82.35 o 
  -4  11  12       71.27       56.60     51.16 o 
  -3  11  12        4.90      -20.62     33.01 o 
  -2  11  12       15.23        9.90     19.67 o 
  -1  11  12       29.79       21.43     15.65 o 
   0  11  12      103.40       78.10     21.30 o 
   1  11  12       78.18       57.10     20.41 o 
   2  11  12      103.34       91.05     22.41 o 
   3  11  12       11.99       27.07     20.37 o 
   4  11  12       21.02       -2.61     15.79 o 
  -6  12  12       56.28      -31.10     61.65 o 
  -5  12  12      182.17      159.26     65.27 o 
  -4  12  12       57.39        9.35     51.73 o 
  -3  12  12       37.23      -63.51     31.76 o 
  -2  12  12        0.24      -54.17     37.23 o 
  -1  12  12      896.33      922.09     44.50 o 
   0  12  12        6.21        4.84     17.71 o 
   1  12  12       24.83       28.78     19.65 o 
   2  12  12       12.76        8.77     19.14 o 
   3  12  12      103.79      101.97     25.37 o 
  -6  13  12        2.11      -58.26     62.78 o 
  -5  13  12       79.97       69.10     62.21 o 
  -4  13  12       70.16      -64.60     52.17 o 
  -3  13  12       79.33       52.10     38.66 o 
  -2  13  12      922.95      632.18     89.43 o 
  -1  13  12        1.17       21.95     62.32 o 
   0  13  12       52.50       21.94     20.05 o 
   1  13  12       19.33       33.62     21.82 o 
   2  13  12       73.88       43.88     43.31 o 
   3  13  12       40.79       30.34     22.38 o 
  -5  14  12       28.71      -61.17     57.85 o 
  -4  14  12       15.22     -101.79     54.16 o 
  -3  14  12        3.32     -102.19     52.57 o 
  -2  14  12       10.86        2.50     62.27 o 
  -1  14  12      523.47      522.15     54.14 o 
   0  14  12        3.83       -1.97     43.61 o 
   1  14  12        9.13        0.03     19.85 o 
   2  14  12        7.19       11.55     21.04 o 
  -3  15  12        5.93     -109.82     54.91 o 
  -2  15  12       83.62      -64.87     59.88 o 
  -1  15  12      546.94      479.01     93.03 o 
   0  15  12       11.96       -7.18     50.71 o 
   1  15  12       34.40       -9.31     62.72 o 
  -9   1  13       21.37      -58.55     37.19 o 
  -8   1  13       14.36      -36.44     33.79 o 
  -7   1  13       17.91      -12.78     30.58 o 
  -6   1  13       21.17       -4.26     28.95 o 
  -5   1  13       12.41      -30.68     36.74 o 
  -4   1  13       23.42       34.86     28.06 o 
  -3   1  13        0.14      -13.16     11.31 o 
  -2   1  13      381.94      427.23     20.45 o 
  -1   1  13        7.78       20.88      8.30 o 
   0   1  13        7.08       15.69      8.38 o 
   1   1  13       25.31       35.21      9.63 o 
   2   1  13        4.38        6.74      8.67 o 
   3   1  13        3.49       -3.38      8.91 o 
   4   1  13       41.53       25.27     10.21 o 
   5   1  13       10.59       17.90     11.06 o 
   6   1  13        0.07       19.53     12.41 o 
  -9   2  13       21.49      -42.28     39.60 o 
  -8   2  13       64.17       15.46     35.92 o 
  -7   2  13        0.23      -56.06     28.58 o 
  -6   2  13       15.64      -48.31     25.70 o 
  -5   2  13       29.62       19.01     25.20 o 
  -4   2  13        4.21       21.72     23.35 o 
  -3   2  13     1046.61     1115.43     56.88 o 
  -2   2  13       27.59       34.55      8.58 o 
  -1   2  13       27.38       28.53      8.63 o 
   0   2  13       61.27       53.35      9.78 o 
   1   2  13      353.29      373.26     18.54 o 
   2   2  13        0.46        1.21      8.95 o 
   3   2  13       27.85       43.14     10.97 o 
   4   2  13      576.27      614.14     37.48 o 
   5   2  13       21.04        8.61     10.66 o 
   6   2  13       73.62      102.58     15.08 o 
  -9   3  13      199.13      122.02     44.11 o 
  -8   3  13        3.62       -9.98     34.23 o 
  -7   3  13      477.14      418.87     48.16 o 
  -6   3  13      119.17       63.70     31.08 o 
  -5   3  13        5.30      -29.93     23.83 o 
  -4   3  13        0.15      -17.66     24.17 o 
  -3   3  13      104.65       87.64     26.42 o 
  -2   3  13       10.69        8.54      8.60 o 
  -1   3  13        6.29        7.76      7.91 o 
   0   3  13        0.04        2.47      7.98 o 
   1   3  13       13.86       20.41      8.95 o 
   2   3  13        1.87        4.49      8.90 o 
   3   3  13       15.59        9.59     10.00 o 
   4   3  13       32.65       30.45     11.43 o 
   5   3  13        8.35       21.82     11.28 o 
   6   3  13      104.71      100.36     20.69 o 
  -8   4  13       75.81       44.69     56.72 o 
  -7   4  13        0.08        4.37     31.82 o 
  -6   4  13      300.00      305.18     42.58 o 
  -5   4  13        0.00      -35.75     24.08 o 
  -4   4  13        1.31        3.36     22.27 o 
  -3   4  13       24.24       -8.87     19.62 o 
  -2   4  13        3.37        0.59     10.63 o 
  -1   4  13      302.85      351.45     18.57 o 
   0   4  13      109.35      143.07     14.65 o 
   1   4  13        0.18        9.14      8.84 o 
   2   4  13       75.78       73.24     11.74 o 
   3   4  13       51.59       33.60     11.09 o 
   4   4  13        0.47        6.26     10.41 o 
   5   4  13       33.91       36.80     12.20 o 
  -8   5  13       40.61        4.92     57.33 o 
  -7   5  13      274.85      215.63     50.66 o 
  -6   5  13        8.88      -50.19     25.63 o 
  -5   5  13        4.03        3.23     24.39 o 
  -4   5  13       28.41       -4.12     21.81 o 
  -3   5  13        1.12       -5.97     29.38 o 
  -2   5  13      246.71      237.58     25.02 o 
  -1   5  13        0.69       14.59      9.24 o 
   0   5  13        1.56        3.75     10.60 o 
   1   5  13      430.50      443.91     20.30 o 
   2   5  13       52.94       61.66     11.35 o 
   3   5  13      474.10      493.62     22.93 o 
   4   5  13        3.95        3.09     10.16 o 
   5   5  13       73.44       76.05     15.54 o 
  -8   6  13      104.46      -28.54     59.89 o 
  -7   6  13       40.34       26.78     56.98 o 
  -6   6  13        1.66      -23.61     26.69 o 
  -5   6  13        7.78      -20.18     24.11 o 
  -4   6  13      106.42       75.87     57.85 o 
  -3   6  13       90.78      103.46     21.89 o 
  -2   6  13        5.35       18.53     17.23 o 
  -1   6  13       29.33       30.63     10.38 o 
   0   6  13       24.11       25.25     11.02 o 
   1   6  13      156.79      196.97     15.34 o 
   2   6  13       20.17       23.36     10.16 o 
   3   6  13      626.09      591.22     25.13 o 
   4   6  13       52.25       61.08     13.61 o 
   5   6  13       28.29       22.18     12.59 o 
  -8   7  13       10.90     -109.83     54.92 o 
  -7   7  13       11.95       -3.73     55.98 o 
  -6   7  13       11.24      -28.45     35.87 o 
  -5   7  13       83.12       83.23     29.38 o 
  -4   7  13       26.41       -1.80     22.56 o 
  -3   7  13        0.00      -34.83     19.48 o 
  -2   7  13       40.11       29.45     18.70 o 
  -1   7  13        2.08        7.02     13.44 o 
   0   7  13      304.60      311.82     24.76 o 
   1   7  13      371.83      347.52     22.68 o 
   2   7  13       17.68       23.42     14.01 o 
   3   7  13        3.47       12.52     11.53 o 
   4   7  13        7.73       25.45     12.65 o 
   5   7  13        7.86       -2.43     13.54 o 
  -7   8  13       31.08     -100.94     51.73 o 
  -6   8  13       15.46      -20.73     51.97 o 
  -5   8  13       81.90       24.40     24.68 o 
  -4   8  13        4.72      -14.77     21.30 o 
  -3   8  13        1.50        1.73     19.01 o 
  -2   8  13       24.21       14.13     18.23 o 
  -1   8  13       39.33       35.78     15.68 o 
   0   8  13       16.27       19.54     12.71 o 
   1   8  13      374.73      369.65     23.87 o 
   2   8  13       92.50      105.23     16.71 o 
   3   8  13       31.75       14.75     16.52 o 
   4   8  13       55.18       42.80     20.90 o 
  -7   9  13       10.67      -68.01     56.75 o 
  -6   9  13       53.54        5.50     55.61 o 
  -5   9  13        8.53      -56.31     46.23 o 
  -4   9  13      350.70      295.38     70.44 o 
  -3   9  13       41.89        2.08     20.15 o 
  -2   9  13        2.75       20.55     19.34 o 
  -1   9  13        0.11       -5.71     14.13 o 
   0   9  13        0.18      -16.10     18.36 o 
   1   9  13       25.16       24.95     14.01 o 
   2   9  13       30.15        8.13     14.71 o 
   3   9  13       23.46       15.84     12.71 o 
   4   9  13       57.08       53.23     18.80 o 
  -7  10  13       33.77      -85.50     59.31 o 
  -6  10  13        7.74      -38.00     57.53 o 
  -5  10  13       76.85       55.61     55.69 o 
  -4  10  13        0.00      -73.13     43.38 o 
  -3  10  13      135.15       76.07     23.69 o 
  -2  10  13       25.80       24.12     21.19 o 
  -1  10  13       33.14       28.15     20.59 o 
   0  10  13        2.06      -10.21     15.14 o 
   1  10  13        9.04      -16.40     21.94 o 
   2  10  13       53.85       36.52     18.83 o 
   3  10  13       12.08        1.67     13.74 o 
   4  10  13      274.19      275.50     24.75 o 
  -6  11  13        2.31      -59.35     56.30 o 
  -5  11  13      402.45      312.82     71.44 o 
  -4  11  13       52.36       56.30     54.28 o 
  -3  11  13        7.82      -34.42     31.61 o 
  -2  11  13      144.62      169.27     38.45 o 
  -1  11  13        2.14       -0.56     16.24 o 
   0  11  13       34.46       30.72     19.52 o 
   1  11  13        8.95        1.44     18.04 o 
   2  11  13       57.03       34.41     21.42 o 
   3  11  13       48.58       47.13     18.71 o 
  -5  12  13      146.49       77.13     60.00 o 
  -4  12  13       21.70       -2.62     52.08 o 
  -3  12  13       79.44       39.51     39.39 o 
  -2  12  13       77.37      -10.77     34.57 o 
  -1  12  13       59.74        7.92     28.27 o 
   0  12  13      204.49      175.05     26.85 o 
   1  12  13        1.31       17.07     19.96 o 
   2  12  13       47.33       90.95     23.25 o 
  -5  13  13       10.43     -103.66     51.83 o 
  -4  13  13       34.96      -34.83     52.03 o 
  -3  13  13       53.49      -29.27     36.95 o 
  -2  13  13      353.55      298.45     75.49 o 
  -1  13  13      319.14      274.30     75.98 o 
   0  13  13        0.18      -11.85     19.04 o 
   1  13  13        0.00       15.76     19.77 o 
   2  13  13        0.22        4.78     25.94 o 
  -3  14  13        1.31     -111.73     55.87 o 
  -2  14  13        8.62     -114.85     57.43 o 
  -1  14  13        6.35     -119.01     59.63 o 
   0  14  13       62.45       64.02     34.96 o 
  -8   0  14        0.05       -9.50     50.59 o 
  -7   0  14        5.13       -6.33     46.61 o 
  -6   0  14       55.45       28.36     42.03 o 
  -5   0  14       13.37       22.50     38.36 o 
  -4   0  14      190.80      148.55     45.86 o 
  -3   0  14        0.63      -24.82     28.22 o 
  -2   0  14      225.26      275.06     23.35 o 
  -1   0  14      277.00      292.68     24.39 o 
   0   0  14     1370.12     1474.71     50.01 o 
   1   0  14       14.79       -3.24     16.27 o 
   2   0  14       57.70       64.00     16.54 o 
   3   0  14      185.24      188.39     25.70 o 
   4   0  14       54.00       45.99     18.77 o 
   5   0  14        0.49       20.18     20.23 o 
  -8   1  14        8.49      -45.59     38.14 o 
  -7   1  14       74.02       46.79     33.30 o 
  -6   1  14       21.89        2.83     28.39 o 
  -5   1  14       86.78       29.96     54.92 o 
  -4   1  14       84.86       94.04     28.81 o 
  -3   1  14      297.28      364.98     27.54 o 
  -2   1  14       51.37       66.27     15.58 o 
  -1   1  14      178.46      181.61     14.47 o 
   0   1  14        0.77        6.17      9.07 o 
   1   1  14        4.71       10.51      9.52 o 
   2   1  14       92.09       99.11     13.00 o 
   3   1  14      105.60      101.88     13.77 o 
   4   1  14       91.91       94.01     14.62 o 
   5   1  14        0.00        4.85     11.88 o 
  -8   2  14       10.25      -64.50     32.25 o 
  -7   2  14        0.31      -33.86     30.42 o 
  -6   2  14        0.46        0.21     46.98 o 
  -5   2  14       50.63       23.82     26.96 o 
  -4   2  14      247.61      269.83     37.17 o 
  -3   2  14       64.46       80.64     18.40 o 
  -2   2  14       74.89       91.05     12.79 o 
  -1   2  14        2.42        5.93      9.00 o 
   0   2  14      264.33      286.83     16.58 o 
   1   2  14       13.44       22.50      9.89 o 
   2   2  14       56.58       60.64     11.97 o 
   3   2  14      242.48      251.03     17.75 o 
   4   2  14      108.81       93.29     16.10 o 
   5   2  14       15.99        3.43     11.77 o 
  -8   3  14        0.58      -62.58     32.69 o 
  -7   3  14      226.69      152.91     39.75 o 
  -6   3  14       35.18       22.47     41.17 o 
  -5   3  14       25.11      -24.83     24.78 o 
  -4   3  14      189.06      131.03     30.50 o 
  -3   3  14       56.75       55.44     24.34 o 
  -2   3  14      201.40      200.90     22.35 o 
  -1   3  14        0.30        0.29      8.62 o 
   0   3  14       10.65        1.92      9.23 o 
   1   3  14       12.79       14.42      9.51 o 
   2   3  14      400.90      417.01     21.36 o 
   3   3  14      175.07      169.62     16.17 o 
   4   3  14      274.63      273.52     19.41 o 
   5   3  14      143.22      138.76     16.39 o 
  -8   4  14        0.50      -63.42     31.71 o 
  -7   4  14       81.04       73.21     35.98 o 
  -6   4  14        9.32      -49.76     26.72 o 
  -5   4  14        5.56      -23.27     24.69 o 
  -4   4  14       27.18       69.93     43.50 o 
  -3   4  14      189.15      195.34     58.41 o 
  -2   4  14        6.18       11.55     17.41 o 
  -1   4  14        0.01        3.88      8.66 o 
   0   4  14       31.60       15.77      9.91 o 
   1   4  14       16.34        6.67      9.74 o 
   2   4  14      349.38      390.71     20.65 o 
   3   4  14     1756.38     1918.46     41.77 o 
   4   4  14       70.55       79.41     16.62 o 
   5   4  14        3.00       -2.20     11.62 o 
  -8   5  14      113.09       29.40     64.45 o 
  -7   5  14        0.09      -46.35     28.93 o 
  -6   5  14      107.13      207.38     90.02 o 
  -5   5  14       69.57       65.31     28.81 o 
  -4   5  14      152.33      114.51     30.94 o 
  -3   5  14       17.64       56.43     24.24 o 
  -2   5  14        0.04       -6.80     18.28 o 
  -1   5  14      137.91      143.44     14.71 o 
   0   5  14      119.42      136.45     13.54 o 
   1   5  14        0.25        1.52      9.68 o 
   2   5  14      243.98      258.80     17.80 o 
   3   5  14      180.92      171.24     16.30 o 
   4   5  14      131.37      136.38     15.33 o 
  -8   6  14        7.08      -65.74     57.84 o 
  -7   6  14        0.17      -64.71     48.28 o 
  -6   6  14        1.23        9.49     28.58 o 
  -5   6  14       14.09       -9.88     25.23 o 
  -4   6  14       24.23       -9.76     22.71 o 
  -3   6  14      322.31      331.13     38.67 o 
  -2   6  14        6.63      -21.05     16.93 o 
  -1   6  14       22.14       26.02     15.01 o 
   0   6  14        3.37       -3.59     10.85 o 
   1   6  14      170.66      149.88     14.93 o 
   2   6  14      135.64      171.77     15.91 o 
   3   6  14      168.15      169.58     16.09 o 
   4   6  14      107.34      103.37     15.77 o 
  -7   7  14       28.29      -17.69     55.18 o 
  -6   7  14        8.54      -41.21     31.93 o 
  -5   7  14       35.48      -39.16     23.58 o 
  -4   7  14       21.38       -8.16     23.17 o 
  -3   7  14       12.34      -18.07     21.32 o 
  -2   7  14       10.32       23.45     19.78 o 
  -1   7  14       81.45       64.60     15.05 o 
   0   7  14       87.40       72.48     14.20 o 
   1   7  14     1117.16     1155.68     38.40 o 
   2   7  14      165.84      182.56     16.03 o 
   3   7  14      196.38      184.23     18.13 o 
   4   7  14        4.03       16.69     12.93 o 
  -7   8  14       71.69       72.44     66.78 o 
  -6   8  14      329.08      142.45     62.49 o 
  -5   8  14        6.75      -16.66     24.41 o 
  -4   8  14        0.38      -11.90     22.37 o 
  -3   8  14        9.81       -8.51     22.41 o 
  -2   8  14       12.72       -3.43     18.83 o 
  -1   8  14       27.54       16.40     15.75 o 
   0   8  14      402.08      451.06     25.95 o 
   1   8  14       14.51        0.77     11.80 o 
   2   8  14       37.49       49.51     13.51 o 
   3   8  14       35.90       80.20     15.06 o 
   4   8  14        6.75        4.88     12.99 o 
  -6   9  14        1.71      -40.99     54.25 o 
  -5   9  14        4.70       -5.45     50.42 o 
  -4   9  14        0.03       -6.80     22.78 o 
  -3   9  14        5.47      -13.52     21.98 o 
  -2   9  14       79.70       68.28     23.49 o 
  -1   9  14        1.51        0.49     15.48 o 
   0   9  14       37.79       51.96     17.87 o 
   1   9  14      703.00      752.88     34.20 o 
   2   9  14       60.26       66.44     19.42 o 
   3   9  14       65.18       76.20     15.52 o 
  -6  10  14      329.94      324.87     76.33 o 
  -5  10  14       83.18       72.68     58.66 o 
  -4  10  14      103.87      169.61     58.42 o 
  -3  10  14        9.98       10.84     35.37 o 
  -2  10  14       12.61       -2.82     21.48 o 
  -1  10  14       27.15       29.62     20.54 o 
   0  10  14        8.11       -7.67     16.70 o 
   1  10  14        8.46       12.97     16.59 o 
   2  10  14       53.53       52.29     16.35 o 
   3  10  14        5.42       -6.01     21.34 o 
  -5  11  14       69.78       43.78     57.96 o 
  -4  11  14      135.51       80.41     53.73 o 
  -3  11  14       10.97      -53.01     32.89 o 
  -2  11  14       53.09       24.22     22.34 o 
  -1  11  14       20.68       29.68     22.45 o 
   0  11  14        5.44       -4.55     18.30 o 
   1  11  14       70.98       90.22     23.15 o 
   2  11  14       22.04       31.21     26.94 o 
  -4  12  14       50.93      -27.13     52.57 o 
  -3  12  14        1.64      -48.10     35.72 o 
  -2  12  14       55.19       65.29     38.53 o 
  -1  12  14        1.04       -4.11     40.67 o 
   0  12  14      116.24      150.94     27.06 o 
   1  12  14      193.50      196.89     29.66 o 
  -3  13  14       34.46      -28.55     38.82 o 
  -2  13  14      327.71      238.05     77.94 o 
  -1  13  14        0.25       48.56     63.21 o 
   0  13  14        0.30       -8.76     20.94 o 
  -8   1  15        1.45      -45.05     34.15 o 
  -7   1  15        0.47      -32.10     30.66 o 
  -6   1  15      117.32       53.95     33.80 o 
  -5   1  15        0.92      -30.90     24.97 o 
  -4   1  15      370.58      276.41     39.38 o 
  -3   1  15       32.82       35.74     24.46 o 
  -2   1  15       22.98       17.54     18.08 o 
  -1   1  15       87.29       93.63     15.13 o 
   0   1  15       26.16       42.50     10.76 o 
   1   1  15       53.70       71.37     12.72 o 
   2   1  15        2.91       11.82     10.75 o 
   3   1  15        6.63       13.99     14.40 o 
   4   1  15       42.77       36.09     16.15 o 
  -8   2  15        0.42      -53.77     35.23 o 
  -7   2  15      132.14      116.28     38.25 o 
  -6   2  15        1.08      -19.65     28.96 o 
  -5   2  15      533.54      433.68     46.31 o 
  -4   2  15      655.92      650.97     56.59 o 
  -3   2  15        0.92       -5.18     21.77 o 
  -2   2  15       66.98       47.08     16.82 o 
  -1   2  15        0.00       14.65     10.70 o 
   0   2  15       96.33       83.16     12.20 o 
   1   2  15        3.05       18.08     10.65 o 
   2   2  15       17.25       21.72     11.18 o 
   3   2  15        0.70        0.97     11.28 o 
   4   2  15        0.00       21.50     12.56 o 
  -7   3  15       41.63       39.60     33.99 o 
  -6   3  15        7.50      -20.51     29.18 o 
  -5   3  15        0.59      -22.21     25.89 o 
  -4   3  15       82.58       79.53     28.27 o 
  -3   3  15        1.43        2.59     15.40 o 
  -2   3  15       10.38       33.70     15.80 o 
  -1   3  15       21.80       45.27     11.00 o 
   0   3  15        2.49       19.78     10.28 o 
   1   3  15       25.48       29.46     11.25 o 
   2   3  15       77.07       60.30     12.76 o 
   3   3  15        0.28        4.22     11.53 o 
   4   3  15      128.88      127.24     17.90 o 
  -7   4  15        0.04        3.87     32.98 o 
  -6   4  15        0.00      -39.22     26.66 o 
  -5   4  15        3.23       -6.71     26.17 o 
  -4   4  15      190.37      101.50     29.69 o 
  -3   4  15       23.38        4.13     23.28 o 
  -2   4  15       24.38        1.96     14.22 o 
  -1   4  15       30.82       29.32     10.49 o 
   0   4  15       21.32       32.19     10.57 o 
   1   4  15       90.82      102.27     13.43 o 
   2   4  15        3.52       20.01     11.26 o 
   3   4  15      209.31      211.67     18.15 o 
   4   4  15       11.58       44.21     13.61 o 
  -7   5  15       16.23      -45.81     31.85 o 
  -6   5  15        0.08      -33.39     28.18 o 
  -5   5  15       73.54       86.57     30.64 o 
  -4   5  15       52.48       14.24     41.24 o 
  -3   5  15      382.79      317.67     38.83 o 
  -2   5  15       19.52       21.92     30.59 o 
  -1   5  15      199.54      219.80     17.44 o 
   0   5  15       11.83       10.65     10.32 o 
   1   5  15        0.80      -16.87      9.81 o 
   2   5  15      194.09      190.21     16.74 o 
   3   5  15      167.36      183.50     17.19 o 
   4   5  15        0.92        1.00     12.00 o 
  -7   6  15        5.76      -53.21     52.55 o 
  -6   6  15      136.03      119.64     35.90 o 
  -5   6  15       45.93       53.07     45.29 o 
  -4   6  15        1.71        4.05     24.07 o 
  -3   6  15       13.56        8.00     23.62 o 
  -2   6  15      351.80      334.88     31.69 o 
  -1   6  15        0.79       18.56     15.04 o 
   0   6  15       13.60       13.49     10.75 o 
   1   6  15       63.95       60.46     12.72 o 
   2   6  15        8.13        4.97     11.38 o 
   3   6  15      237.63      248.56     19.44 o 
  -6   7  15       61.93       26.12     44.83 o 
  -5   7  15        8.38       20.75     27.15 o 
  -4   7  15       47.95        8.43     25.87 o 
  -3   7  15      119.95      110.38     39.53 o 
  -2   7  15        3.80        0.21     19.45 o 
  -1   7  15      343.17      366.41     33.89 o 
   0   7  15      144.10      157.83     16.91 o 
   1   7  15      617.99      660.09     39.20 o 
   2   7  15      148.37      182.07     16.96 o 
   3   7  15       89.38       74.04     15.37 o 
  -6   8  15        2.33      -20.64     54.92 o 
  -5   8  15       22.92       28.29     29.17 o 
  -4   8  15       24.58      -16.09     32.59 o 
  -3   8  15       14.58      -15.55     27.02 o 
  -2   8  15       55.83       58.90     22.45 o 
  -1   8  15      179.47      213.91     29.59 o 
   0   8  15      159.41      175.98     20.70 o 
   1   8  15       87.19       78.73     13.97 o 
   2   8  15       94.02       96.24     15.97 o 
   3   8  15       27.89       27.41     14.15 o 
  -6   9  15      392.91      279.92     77.32 o 
  -5   9  15        6.83      -52.22     48.46 o 
  -4   9  15        6.10      -18.88     24.18 o 
  -3   9  15       11.08      -21.68     28.02 o 
  -2   9  15       18.22       -2.82     20.38 o 
  -1   9  15        0.12      -36.61     18.31 o 
   0   9  15       44.90       56.04     17.27 o 
   1   9  15      113.32      111.21     16.12 o 
   2   9  15        0.28        1.49     15.32 o 
  -5  10  15       27.74       25.58     54.46 o 
  -4  10  15        0.24      -53.41     48.37 o 
  -3  10  15        6.01      -48.14     40.25 o 
  -2  10  15       68.49       53.70     24.99 o 
  -1  10  15       14.31      -10.35     20.60 o 
   0  10  15        9.21       -3.15     32.08 o 
   1  10  15       27.49       34.76     21.70 o 
  -4  11  15       38.16      -18.89     51.17 o 
  -3  11  15       41.52       -3.56     48.40 o 
  -2  11  15        1.85       -7.52     21.96 o 
  -1  11  15       15.63       14.41     33.19 o 
   0  11  15        0.11        1.78     20.36 o 
   1  11  15        2.58       14.63     24.98 o 
  -2  12  15       23.09        8.26     62.42 o 
  -1  12  15        0.77        4.82     27.88 o 
  -7   0  16       51.52      115.54     56.59 o 
  -6   0  16       21.01      -41.72     38.67 o 
  -5   0  16      114.14       82.79     45.68 o 
  -4   0  16     1075.94      999.57     94.37 o 
  -3   0  16        5.87      -35.85     28.36 o 
  -2   0  16       11.04       22.02     32.83 o 
  -1   0  16        1.21       14.54     15.65 o 
   0   0  16        0.03       -3.64     23.83 o 
   1   0  16       10.46       16.03     16.80 o 
   2   0  16       29.46       23.19     18.08 o 
   3   0  16       16.37       21.23     20.45 o 
  -7   1  16       15.65      -43.32     31.09 o 
  -6   1  16        0.93      -25.95     29.65 o 
  -5   1  16      458.23      322.44     43.89 o 
  -4   1  16       67.87       43.15     28.09 o 
  -3   1  16        2.99       15.52     23.62 o 
  -2   1  16       82.22      100.69     20.17 o 
  -1   1  16        0.01       16.29     11.02 o 
   0   1  16      162.45      148.05     22.64 o 
   1   1  16        9.53       41.09     12.38 o 
   2   1  16        9.93        8.71     11.78 o 
   3   1  16        8.79       26.09     15.50 o 
  -7   2  16       31.53      -19.13     33.91 o 
  -6   2  16        4.45        0.79     30.48 o 
  -5   2  16       46.68       -2.47     28.22 o 
  -4   2  16      676.08      616.40    103.74 o 
  -3   2  16      108.36       64.73     26.38 o 
  -2   2  16       34.98       52.75     17.96 o 
  -1   2  16        5.13       25.78     11.18 o 
   0   2  16        3.58       12.16     10.89 o 
   1   2  16       11.24       11.86     12.41 o 
   2   2  16       78.36       94.84     18.97 o 
   3   2  16       28.75       38.74     18.57 o 
  -7   3  16       16.23      -50.93     31.15 o 
  -6   3  16        7.73       -6.79     29.90 o 
  -5   3  16        5.32      -14.82     27.08 o 
  -4   3  16      144.60      110.64     31.53 o 
  -3   3  16        6.85        0.60     37.67 o 
  -2   3  16        6.45       45.08     18.30 o 
  -1   3  16        6.39       24.34     16.26 o 
   0   3  16        2.33        9.46     13.91 o 
   1   3  16       31.98       32.41     16.98 o 
   2   3  16       22.88       43.22     13.13 o 
   3   3  16       10.52       16.39     13.06 o 
  -6   4  16       44.82       16.13     32.13 o 
  -5   4  16       10.25        3.86     27.51 o 
  -4   4  16       53.70       57.81     32.44 o 
  -3   4  16       14.28       12.45     17.63 o 
  -2   4  16        2.06       -7.41     16.35 o 
  -1   4  16       14.21       35.68     15.75 o 
   0   4  16        5.30       14.33     11.09 o 
   1   4  16        3.49       17.40     11.57 o 
   2   4  16        4.01       20.46     12.23 o 
   3   4  16        1.29       14.73     12.71 o 
  -6   5  16        0.35      -30.92     28.52 o 
  -5   5  16        0.04      -25.99     27.03 o 
  -4   5  16       27.59       32.81     28.85 o 
  -3   5  16      100.40       63.41     27.76 o 
  -2   5  16        8.10       -0.14     16.37 o 
  -1   5  16       11.57       -1.53     14.32 o 
   0   5  16        5.82       11.06     11.18 o 
   1   5  16       16.43       10.81     12.39 o 
   2   5  16       98.67      117.16     15.75 o 
  -6   6  16       27.89       32.80     32.07 o 
  -5   6  16        0.09      -40.31     25.28 o 
  -4   6  16       69.56       79.36     50.58 o 
  -3   6  16       65.96       48.79     47.62 o 
  -2   6  16        3.30      -17.94     21.08 o 
  -1   6  16       89.69       99.21     19.55 o 
   0   6  16       64.83       56.35     14.54 o 
   1   6  16       82.59       94.52     14.86 o 
   2   6  16       23.38       24.74     13.25 o 
  -6   7  16        0.10        0.67     30.05 o 
  -5   7  16      201.29      170.11     37.33 o 
  -4   7  16        0.02       -1.88     25.94 o 
  -3   7  16       41.09       16.46     49.83 o 
  -2   7  16       71.46       66.70     26.81 o 
  -1   7  16       50.01       61.80     23.21 o 
   0   7  16       51.25       45.53     19.65 o 
   1   7  16        0.36       10.77     11.88 o 
   2   7  16       29.61       28.03     12.95 o 
  -5   8  16       20.50      -28.40     27.24 o 
  -4   8  16        1.50       20.87     26.55 o 
  -3   8  16        0.79       -1.16     25.22 o 
  -2   8  16       22.52       47.14     25.88 o 
  -1   8  16      128.64      132.81     27.72 o 
   0   8  16       32.67       51.31     14.65 o 
   1   8  16        2.99       15.91     13.34 o 
  -4   9  16        2.39      -35.83     25.66 o 
  -3   9  16       17.22        7.38     25.94 o 
  -2   9  16        0.05      -19.12     23.61 o 
  -1   9  16       29.42        7.60     21.56 o 
   0   9  16       45.97       56.59     20.89 o 
   1   9  16      167.17      165.94     21.78 o 
  -3  10  16        3.55      -10.66     27.23 o 
  -2  10  16        4.61      -39.08     22.44 o 
  -1  10  16        0.00       -0.43     22.33 o 
  -6   1  17        4.17      -37.35     30.54 o 
  -5   1  17        4.96       12.41     29.83 o 
  -4   1  17       46.91      -15.45     25.64 o 
  -3   1  17       27.84       24.24     25.23 o 
  -2   1  17        3.21      -14.23     21.97 o 
  -1   1  17       13.10       17.01     15.16 o 
   0   1  17        4.59       16.03     14.42 o 
   1   1  17       16.22       47.08     13.92 o 
   2   1  17        1.04       35.13     13.93 o 
  -6   2  17        0.74      -41.29     31.07 o 
  -5   2  17       15.54       -6.84     27.93 o 
  -4   2  17      218.95      222.27     58.95 o 
  -3   2  17       70.28       56.81     27.29 o 
  -2   2  17        0.22        9.52     16.78 o 
  -1   2  17       35.38       39.59     18.76 o 
   0   2  17       87.42      120.65     16.74 o 
   1   2  17        0.84        7.60     11.94 o 
   2   2  17       60.93       64.70     14.76 o 
  -6   3  17        5.56       -0.92     32.59 o 
  -5   3  17        0.60        1.08     27.91 o 
  -4   3  17      203.23      165.34     34.95 o 
  -3   3  17        0.89      -19.29     23.18 o 
  -2   3  17       14.60        7.29     16.92 o 
  -1   3  17       38.26       48.15     17.05 o 
   0   3  17       11.95       15.98     15.09 o 
   1   3  17        3.39       40.94     12.81 o 
   2   3  17        0.22       -5.42     12.85 o 
  -5   4  17        3.52      -38.30     26.93 o 
  -4   4  17        4.77      -13.66     24.69 o 
  -3   4  17       19.98       10.93     24.67 o 
  -2   4  17       63.43       28.50     22.11 o 
  -1   4  17       33.40       63.20     18.30 o 
   0   4  17       76.56      104.31     16.32 o 
   1   4  17        4.24       12.94     12.30 o 
  -5   5  17        1.39      -51.19     25.59 o 
  -4   5  17        1.19       13.40     25.34 o 
  -3   5  17       72.16       65.94     28.19 o 
  -2   5  17       44.71       16.67     18.33 o 
  -1   5  17        5.45       17.93     15.64 o 
   0   5  17      307.14      307.90     22.10 o 
   1   5  17      146.45      161.31     16.97 o 
  -5   6  17       28.65       14.73     41.03 o 
  -4   6  17       38.64       29.75     29.01 o 
  -3   6  17        0.26       20.61     25.29 o 
  -2   6  17        3.27      -18.02     17.17 o 
  -1   6  17       80.59       53.82     22.86 o 
   0   6  17       25.32        9.86     17.33 o 
   1   6  17       16.93       16.00     13.18 o 
  -4   7  17        0.26      -38.26     24.61 o 
  -3   7  17        3.17        5.27     26.61 o 
  -2   7  17       20.42        9.79     27.37 o 
  -1   7  17      125.77      141.29     23.34 o 
   0   7  17      474.79      475.97     60.18 o 
  -3   8  17       23.60       35.26     28.27 o 
  -2   8  17       12.11      -31.79     23.89 o 
  -1   8  17       13.99        6.64     18.17 o 
  -4   0  18      136.11      109.19     49.69 o 
  -3   0  18      177.07      152.85     49.08 o 
  -2   0  18        0.89      -26.34     29.94 o 
  -1   0  18      369.96      328.91     58.26 o 
   0   0  18        2.58       39.15     23.07 o 
  -4   1  18       57.51      101.60     33.61 o 
  -3   1  18        3.43       -5.03     24.52 o 
  -2   1  18      148.14      114.60     31.58 o 
  -1   1  18      138.33      145.67     31.82 o 
   0   1  18        7.05       44.44     28.97 o 
  -4   2  18       24.55       16.46     28.09 o 
  -3   2  18       46.47       15.14     27.86 o 
  -2   2  18       14.71       14.53     25.82 o 
  -1   2  18       45.16       23.33     20.02 o 
   0   2  18       13.22       45.25     15.68 o 
  -4   3  18        6.62       10.15     28.05 o 
  -3   3  18       12.02       -1.06     25.60 o 
  -2   3  18        2.44      -26.95     22.39 o 
  -1   3  18        5.13       -2.37     18.89 o 
   0   3  18        4.98        2.67     23.71 o 
  -4   4  18       99.52       64.09     31.41 o 
  -3   4  18        1.86      -17.59     25.01 o 
  -2   4  18       13.62        8.27     19.22 o 
  -1   4  18        0.90       -6.12     17.69 o 
  -3   5  18        2.26       20.72     27.20 o 
  -2   5  18        7.45       13.66     19.98 o 
  -1   5  18       31.44       33.38     23.99 o 
                                                 
